# Supplementary material for: Adherence to the modified Barcelona Clinic Liver Cancer guidelines: Results from a high-volume liver surgery center in East Asias
Source: PLoS One. 2021 Mar 25;16(3):e0249194. doi: 10.1371/journal.pone.0249194 (PMC7993871; doi:10.1371/journal.pone.0249194)
Supplement: S1 Raw data — (XLSX) [file pone.0249194.s001.xlsx]

## Sheet: 工作表1
sex, 1=male	age	treatment	HCC diagnosis, pathology=p, clinical=c	tumor size, mm	7th version AJCC TNM stage	BCLC stage	vital status, 0=died	height , cm	weight, kg	etiology of chronic liver disease	afp	cirrhosis yes=y, no=n	method to diagnosis of cirrhosis	Child-Pugh class	creatinine, mg/dl	bilirubin, mg/dl	INR
1	49	resection	p	032	1	A	1	161	059	hbv	071	n	histology	A	008	009	004
1	083	BSC	p	130	1	D	0	unknown	unknown	all negative	007	y	image	A	063	001	009
1	55	tae	c	032	1	A	1	167	078	hbv	000	y	image	A	013	002	009
2	58	resection	p	076	1	A	1	unknown	unknown	hbv	001	n	histology	A	067	002	009
1	72	resection	p	058	1	A	0	160	056	alcohol	000	n	histology	A	093	002	009
1	72	resection	p	015	2	A	1	164	047	hbv	000	y	histology	A	010	003	009
1	64	resection	p	060	3A	B	0	166	069	hbv	000	n	histology	A	011	003	009
2	76	tae	p	049	2	B	0	147	054	hbv	000	n	image	A	045	003	009
1	75	rfa	p	038	1	A	0	170	075	all negative	012	n	image	A	100	003	009
1	72	rfa	p	030	1	A	0	161	054	all negative	002	n	image	A	010	004	009
1	65	resection	p	032	1	A	1	159	053	hcv	000	y	histology	A	013	004	009
1	65	resection	p	020	1	A	1	165	085	all negative	000	n	image	A	015	004	009
1	38	resection	p	013	1	0	1	171	072	hbv	004	n	histology	A	018	004	009
2	78	rfa	p	020	1	0	0	157	059	hcv	000	n	image	A	062	004	009
1	63	rfa	p	028	2	A	1	159	060	hcv	000	y	image	A	149	004	009
1	74	rfa	c	010	1	0	1	unknown	054	hcv	000	y	image	A	unknown	004	009
2	66	resection	p	033	1	A	1	153	052	hcv	386	n	histology	A	008	005	009
2	72	tae	c	015	2	A	1	155	053	hbv	000	y	image	A	008	005	009
2	73	rfa	c	025	1	A	1	157	058	hcv	000	y	image	A	008	005	009
1	59	resection	p	035	1	A	1	160	091	hbv	000	n	histology	A	009	005	009
1	60	resection	p	031	1	A	1	164	068	hcv	000	y	histology	A	009	005	009
1	49	rfa	p	015	1	0	0	161	059	hcv	000	y	image	A	009	005	009
2	77	rfa	p	036	1	A	0	150	068	all negative	009	y	image	A	009	005	009
1	59	resection	p	055	3C	B	1	159	061	all negative	000	n	histology	A	010	005	009
2	69	resection	p	030	1	A	1	150	083	hcv	004	n	histology	A	010	005	009
1	53	rfa	c	031	2	B	1	171	072	hbv	000	y	image	A	010	005	009
1	71	resection	p	030	1	A	1	160	054	hcv	004	n	histology	A	015	005	009
1	45	resection	p	017	1	A	1	173	085	all negative	065	n	histology	A	023	005	009
1	73	rfa	p	024	1	A	1	151	099	hcv	000	n	image	A	027	005	009
1	70	rfa	p	016	2	A	0	158	067	hcv	000	y	image	A	075	005	009
1	56	tae	p	018	2	A	1	159	057	all negative	000	y	image	A	101	005	009
1	64	resection	p	036	1	A	0	169	073	all negative	000	y	image	A	138	005	009
1	050	resection	p	016	1	0	1	166	058	hcv	000	n	histology	A	141	005	009
1	53	resection	p	038	2	B	1	162	066	hbv	001	n	histology	A	005	006	009
2	58	resection	p	024	1	A	1	156	088	hbv	000	n	histology	A	006	006	009
2	60	rfa	c	020	1	0	1	149	045	hbv	008	y	image	A	006	006	009
2	076	rfa	c	036	1	A	0	162	046	hcv	014	y	image	A	006	006	009
2	65	resection	p	056	1	A	1	152	051	hcv	000	n	histology	A	007	006	009
2	63	resection	p	024	1	0	1	159	062	hcv	001	n	histology	A	007	006	009
2	61	resection	p	020	1	0	0	154	062	all negative	000	y	histology	A	007	006	009
2	71	rfa	p	013	1	0	1	148	066	hcv	001	y	image	A	007	006	009
1	43	tae	p	110	4B	C	0	165	065	hbv	993	y	image	A	007	006	009
1	63	resection	p	032	1	A	1	172	066	all negative	000	n	histology	A	008	006	009
1	71	resection	p	050	1	A	1	164	070	hcv	044	n	histology	A	008	006	009
1	047	rfa	p	033	1	A	1	unknown	unknown	hcv	566	n	image	A	008	006	009
1	45	resection	p	140	1	A	1	180	074	hbv	993	n	histology	A	009	006	009
1	66	resection	p	150	1	A	1	155	056	hcv	993	n	histology	A	009	006	009
1	61	resection	p	015	1	0	1	154	064	hbv	000	y	histology	A	009	006	009
1	52	resection	p	038	1	A	1	167	060	hcv	001	y	histology	A	009	006	009
1	60	rfa	p	016	1	0	1	168	078	all negative	000	y	image	A	009	006	009
2	72	rfa	p	019	2	A	1	153	053	hbv	001	y	image	A	010	006	009
1	56	resection	p	037	1	A	1	173	112	alcohol	000	n	histology	A	011	006	009
1	65	resection	p	025	1	A	1	172	069	hbv	001	n	histology	A	011	006	009
1	68	resection	p	025	1	A	1	169	094	hbv	001	n	histology	A	011	006	009
1	84	rfa	c	024	1	A	0	154	059	hbv	003	y	image	A	012	006	009
1	48	resection	p	015	1	A	1	176	089	hbv	000	n	histology	A	013	006	009
1	58	resection	p	016	1	0	1	171	068	hcv	000	y	histology	A	014	006	009
1	63	target	p	081	3B	C	0	163	061	hcv	165	y	image	A	014	006	009
1	56	rfa	c	016	1	0	1	163	066	hbv	000	n	image	A	020	006	009
1	59	resection	p	055	1	A	1	160	061	hbv	000	n	histology	A	028	006	009
1	67	tae	c	030	1	C	0	158	054	hbv	000	y	image	A	076	006	009
1	54	resection	p	113	3A	B	1	172	059	all negative	409	n	image	A	094	006	009
2	58	resection	p	018	1	A	1	149	049	hcv	000	n	histology	A	008	007	009
1	61	resection	p	024	1	0	1	167	092	hbv	000	y	histology	A	008	007	009
2	54	tae	c	unknown	1	0	1	162	065	hbv	017	n	image	A	008	007	009
2	81	tae	c	029	1	A	1	159	076	all negative	000	y	image	A	008	007	009
1	65	resection	p	039	1	A	1	167	087	all negative	000	n	histology	A	009	007	009
1	64	resection	p	034	1	A	1	174	083	hcv	000	n	histology	A	009	007	009
1	70	rfa	c	024	2	A	1	165	059	hcv	000	n	image	A	009	007	009
2	63	tae	c	034	2	A	1	146	059	hcv	993	n	image	A	009	007	009
1	48	resection	p	012	2	B	1	180	091	all negative	000	y	histology	A	010	007	009
1	84	rfa	c	037	1	A	1	156	059	hbv	000	n	image	A	010	007	009
1	54	resection	p	030	1	A	1	171	074	alcohol	000	n	histology	A	011	007	009
1	076	resection	p	036	2	B	0	174	059	hcv	462	n	histology	A	011	007	009
1	57	resection	p	025	1	A	1	162	066	hbv	004	n	histology	A	012	007	009
1	54	rfa	c	030	2	A	1	172	076	hbv	020	n	image	A	012	007	009
1	69	resection	p	043	1	A	1	160	063	all negative	000	n	histology	A	013	007	009
1	74	resection	p	024	1	A	1	157	076	hbv	000	n	histology	A	013	007	009
2	73	rfa	p	028	1	A	1	140	058	hcv	000	y	image	A	016	007	009
1	60	resection	p	025	1	A	1	173	080	hcv	001	n	histology	A	017	007	009
1	73	resection	p	065	1	A	1	167	059	all negative	001	n	histology	A	029	007	009
2	68	tae	c	018	1	0	1	unknown	unknown	hcv	014	y	image	A	033	007	009
1	60	rfa	p	015	1	0	0	165	054	hcv	000	y	image	A	094	007	009
1	62	resection	p	044	1	A	0	158	062	hbv	000	n	histology	A	139	007	009
2	54	resection	p	020	1	A	0	148	046	hbv	169	n	histology	A	005	008	009
1	63	resection	p	017	1	0	1	158	064	hbv	001	n	histology	A	007	008	009
1	61	resection	p	021	1	A	1	165	073	all negative	000	n	image	A	007	008	009
2	41	rfa	c	029	1	A	1	160	060	hbv	000	n	image	A	007	008	009
2	65	resection	p	023	1	A	1	155	065	hbv	000	n	histology	A	008	008	009
2	058	resection	p	020	1	0	0	147	054	hcv	001	y	histology	A	008	008	009
2	66	rfa	p	030	1	A	0	153	064	all negative	000	n	image	A	008	008	009
2	069	rfa	p	012	1	0	1	158	076	hcv	000	y	image	A	008	008	009
1	67	resection	p	026	1	A	1	152	059	hbv	000	n	histology	A	009	008	009
2	59	resection	p	016	2	A	1	148	063	hbv	000	y	histology	A	009	008	009
1	63	resection	p	018	1	0	1	163	066	hbv	000	y	histology	A	009	008	009
2	71	resection	p	017	1	0	1	152	053	hcv	000	y	histology	A	009	008	009
1	63	resection	p	052	1	A	1	157	058	hcv	000	y	histology	A	009	008	009
2	68	rfa	p	024	1	A	1	150	080	hcv	003	n	image	A	009	008	009
1	78	tae	p	052	1	A	1	156	060	hcv	000	y	image	A	009	008	009
2	78	tae	c	031	1	A	1	154	071	hcv	000	y	image	A	009	008	009
1	80	resection	p	085	1	A	1	157	076	all negative	000	n	histology	A	010	008	009
1	73	resection	p	043	1	A	1	170	088	hcv	000	y	histology	A	010	008	009
1	73	tae	p	047	1	A	1	164	unknown	hbv	000	y	image	A	010	008	009
1	55	rfa	p	028	1	A	1	166	078	hcv	131	y	image	A	010	008	009
2	85	tae	p	050	1	0	0	unknown	046	hcv	543	y	image	A	010	008	009
1	64	resection	p	036	1	A	1	158	064	hcv	003	n	histology	A	011	008	009
2	62	rfa	p	019	1	0	1	152	060	hcv	002	y	image	A	011	008	009
1	81	other	p	036	3B	C	0	154	067	all negative	019	y	image	A	011	008	009
2	72	resection	p	078	1	A	1	152	058	all negative	000	n	histology	A	012	008	009
1	69	resection	p	016	1	0	1	160	079	hcv	040	n	histology	A	012	008	009
1	61	tae	c	094	3C	B	0	162	053	hbv	719	n	image	A	014	008	009
1	73	resection	p	156	3C	C	0	169	076	all negative	993	y	image	A	016	008	009
1	54	rfa	p	015	1	0	1	170	068	hcv	000	y	image	A	020	008	009
2	65	rfa	p	028	1	A	1	155	057	hcv	000	y	image	A	038	008	009
2	73	resection	p	026	1	A	0	154	059	hcv	001	n	histology	A	097	008	009
1	41	rfa	p	022	2	A	0	167	065	hbv	008	y	image	A	100	008	009
1	63	tae	c	023	2	A	1	173	072	hbv	049	y	image	A	140	008	009
1	34	resection	p	061	3A	B	0	175	084	hbv	029	n	histology	A	006	009	009
2	50	resection	p	042	1	A	1	162	054	hcv	000	n	histology	A	008	009	009
1	59	resection	p	021	1	A	1	170	071	hbv	006	n	histology	A	009	009	009
2	69	tae	c	012	1	0	1	147	072	hcv	005	y	image	A	009	009	009
1	81	resection	p	012	1	0	1	174	065	hbv	000	n	histology	A	010	009	009
1	52	resection	p	054	3C	A	1	162	055	hbv	000	y	histology	A	010	009	009
1	76	target	p	070	3B	C	1	167	064	hbv	001	n	image	A	010	009	009
2	78	rfa	c	015	1	0	1	148	058	all negative	000	y	image	A	010	009	009
1	65	rfa	c	019	2	A	1	155	060	hbv	000	y	image	A	011	009	009
2	69	resection	p	077	3B	C	0	141	056	hbv	003	n	histology	A	013	009	009
1	60	tae	c	048	1	A	1	171	074	hcv	000	y	image	A	013	009	009
1	62	other	p	040	3B	C	0	161	060	hcv	677	y	image	A	014	009	009
1	71	tae	c	022	1	A	1	unknown	unknown	alcohol	000	y	image	A	019	009	009
2	65	tae	c	025	1	A	1	158	056	hcv	005	y	image	A	089	009	009
2	64	resection	p	075	1	A	1	157	048	hbv	000	n	histology	A	006	010	009
2	62	resection	p	034	1	A	1	151	057	hcv	137	n	histology	A	006	010	009
2	49	resection	p	045	2	B	1	157	048	all negative	000	y	image	A	007	010	009
1	61	resection	p	026	1	A	1	161	061	hbv	000	n	histology	A	010	010	009
1	54	resection	p	015	1	0	1	164	077	hbv	000	n	histology	A	010	010	009
1	52	resection	p	022	1	A	1	165	059	hbv	036	n	histology	A	010	010	009
1	76	tae	c	100	1	A	1	166	069	all negative	001	y	image	A	010	010	009
1	58	target	p	060	4B	C	0	157	065	hbv	993	y	image	A	010	010	009
1	78	rfa	p	022	1	A	1	163	064	all negative	000	y	image	A	011	010	009
1	68	tae	p	029	2	B	1	169	066	hbv	104	y	image	A	011	010	009
1	64	rfa	c	016	1	0	1	160	055	hcv	000	y	image	A	012	010	009
2	85	tae	c	046	1	C	0	142	059	hbv	000	y	image	A	013	010	009
1	56	tae	c	021	2	B	0	165	071	all negative	000	y	image	A	014	010	009
2	64	rfa	c	024	1	A	0	153	074	all negative	000	n	image	A	015	010	009
1	61	tae	c	025	2	B	1	166	093	hbv	000	y	image	A	017	010	009
1	55	resection	p	029	2	B	0	164	077	alcohol	107	y	histology	A	008	011	009
2	081	tae	p	036	1	A	0	155	042	all negative	002	y	image	A	008	011	009
1	70	tae	p	064	3A	B	0	159	046	hbv	001	n	image	A	009	011	009
1	54	rfa	c	025	1	A	1	167	082	hbv	000	y	image	A	010	011	009
1	55	resection	p	035	1	A	1	162	064	hcv	000	n	histology	A	011	011	009
1	76	resection	p	017	1	A	1	156	058	hcv	040	y	histology	A	013	011	009
1	52	resection	p	024	1	A	1	166	071	hcv	000	y	histology	A	008	012	009
1	69	resection	p	027	1	A	1	154	051	hbv	272	y	histology	A	008	012	009
1	57	resection	p	030	1	A	1	unknown	unknown	hbv	019	n	histology	A	010	012	009
2	83	tae	p	031	1	A	1	140	067	hcv	000	y	image	A	010	012	009
1	87	rfa	c	028	1	A	0	unknown	unknown	hbv	000	y	image	A	015	012	009
2	58	rfa	p	018	1	0	1	152	061	hcv	001	y	image	A	005	013	009
2	57	rfa	p	016	1	0	1	156	062	hcv	070	y	image	A	007	013	009
1	57	resection	p	020	1	A	1	165	088	hcv	000	y	histology	A	009	013	009
1	57	resection	p	012	1	A	1	161	064	hbv	000	n	histology	A	012	013	009
1	65	resection	p	025	2	A	1	160	074	hcv	000	n	histology	A	012	013	009
1	54	rfa	c	013	1	0	1	164	059	hcv	011	y	image	A	013	013	009
2	34	rfa	p	019	1	0	1	155	065	hbv	000	n	image	A	005	014	009
2	57	resection	p	030	1	A	1	162	057	hbv	000	y	histology	A	007	014	009
2	62	resection	p	017	1	0	1	152	044	hbv	051	y	histology	A	007	014	009
1	83	resection	p	063	1	A	1	155	058	hbv	993	n	histology	A	008	014	009
1	48	resection	p	018	2	A	1	166	063	hbv	007	y	histology	A	009	014	009
1	52	other	p	110	3B	C	0	167	060	hbv	993	n	image	A	010	014	009
1	62	rfa	c	017	1	0	1	171	066	hbv	002	y	image	A	014	014	009
1	58	resection	p	027	2	B	0	166	061	hcv	003	y	histology	A	016	014	009
1	41	resection	p	015	1	0	1	174	080	hbv	000	n	histology	A	014	016	009
1	33	resection	p	065	1	A	0	177	092	hbv	001	n	histology	A	008	017	009
1	64	target	c	100	3B	C	0	174	067	alcohol	007	y	image	A	009	017	009
1	56	resection	p	026	1	A	1	170	070	all negative	000	n	histology	A	014	017	009
2	59	target	c	170	4B	C	0	150	unknown	all negative	993	y	image	A	010	018	009
1	39	resection	p	039	1	A	1	163	070	hbv	293	n	histology	A	012	018	009
2	68	other	p	086	3B	C	1	154	080	all negative	012	n	image	A	008	019	009
1	76	tae	c	063	2	C	0	167	076	hbv	000	y	image	A	012	019	009
2	69	resection	p	022	1	0	0	156	052	all negative	000	y	histology	A	006	020	009
1	62	tae	c	017	2	A	1	161	063	hbv	095	y	image	A	009	021	009
1	66	resection	p	055	1	A	0	165	074	hcv	000	y	histology	A	011	022	009
1	46	tae	p	014	1	0	1	171	068	all negative	000	y	image	A	013	029	009
1	69	other	p	035	4B	C	0	162	067	hcv	000	n	image	A	014	unknown	009
1	36	tae	p	023	2	A	1	175	078	alcohol	000	n	image	A	010	002	010
1	040	resection	p	030	2	A	0	166	064	hbv	000	n	histology	A	128	002	010
2	71	rfa	p	018	1	0	0	150	056	hcv	002	y	image	A	004	003	010
2	62	resection	p	018	1	A	1	169	068	hcv	000	n	histology	A	007	003	010
2	76	resection	p	125	2	C	1	154	052	all negative	107	n	histology	A	008	003	010
1	57	rfa	p	017	1	0	1	174	063	hbv	000	n	image	A	009	003	010
2	61	resection	p	020	2	A	1	146	043	hcv	000	n	histology	A	010	003	010
1	59	rfa	p	030	1	A	1	165	054	hcv	000	y	image	A	023	003	010
2	69	tae	c	048	1	C	1	162	066	hcv	009	y	image	A	067	003	010
1	66	resection	p	035	1	A	1	165	054	hcv	000	n	histology	A	078	003	010
1	60	tae	c	040	1	A	1	160	070	hcv	000	y	image	A	120	003	010
1	56	target	p	220	4B	C	0	unknown	unknown	hbv	000	n	image	A	006	004	010
2	049	resection	p	028	1	A	1	153	067	hbv	000	y	histology	A	007	004	010
2	65	resection	p	024	1	A	1	153	058	hcv	000	y	histology	A	007	004	010
2	83	rfa	p	016	1	0	0	143	041	hcv	015	y	image	A	007	004	010
1	38	resection	p	042	1	B	1	177	089	hbv	000	n	histology	A	009	004	010
1	32	resection	p	076	3A	B	0	163	062	hbv	353	n	histology	A	009	004	010
1	50	resection	p	032	1	A	0	169	070	hbv	000	y	histology	A	009	004	010
1	56	resection	p	035	2	B	1	178	091	hbv	000	y	histology	A	009	004	010
2	66	rfa	c	022	1	A	1	143	069	hbv	000	y	image	A	009	004	010
1	63	rfa	p	021	2	A	1	163	072	hbv	000	y	image	A	009	004	010
1	55	resection	p	030	1	A	1	161	051	hbv	001	n	histology	A	010	004	010
2	66	tae	p	021	2	A	1	146	055	hcv	001	y	image	A	010	004	010
1	49	resection	p	105	3B	C	0	168	076	hbv	993	n	histology	A	011	004	010
2	64	rfa	p	018	2	A	1	158	059	hcv	000	y	image	A	011	004	010
2	64	rfa	c	017	1	0	1	156	062	hcv	018	n	image	A	012	004	010
2	86	tae	p	054	1	A	0	154	058	all negative	961	y	image	A	012	004	010
1	81	rfa	p	032	2	B	1	165	091	all negative	000	n	image	A	013	004	010
1	53	tae	c	040	2	B	1	169	077	hbv	000	y	image	A	013	004	010
1	64	rfa	p	039	1	A	1	167	073	hcv	000	n	image	A	014	004	010
1	54	target	c	131	3B	C	0	164	062	hcv	628	y	image	A	015	004	010
1	75	resection	p	048	1	A	1	158	063	hbv	000	n	histology	A	018	004	010
2	63	resection	p	032	1	A	1	155	072	all negative	000	y	histology	A	022	004	010
1	69	resection	p	154	1	A	0	159	060	hbv	004	n	histology	A	027	004	010
1	62	resection	p	030	1	A	1	161	062	hcv	218	y	histology	A	029	004	010
1	64	rfa	p	035	2	B	1	170	078	hcv	011	y	image	A	029	004	010
1	79	BSC	p	045	1	C	0	156	043	hcv	000	n	image	A	045	004	010
2	62	BSC	c	060	1	D	1	unknown	047	all negative	000	y	image	B	045	004	010
1	74	rfa	p	020	1	0	0	163	068	hcv	002	y	image	A	090	004	010
1	41	rfa	p	028	2	A	1	178	072	hbv	153	y	image	A	120	004	010
1	53	rfa	p	021	1	0	1	171	065	all negative	000	y	image	A	141	004	010
2	61	resection	p	014	1	0	1	151	050	hcv	006	y	histology	A	005	005	010
2	058	rfa	p	025	1	A	0	155	066	hbv	006	y	image	A	005	005	010
2	39	resection	p	060	1	A	1	159	052	hbv	040	n	image	A	006	005	010
2	66	rfa	p	020	2	A	1	146	059	all negative	000	y	image	A	006	005	010
2	61	resection	p	022	1	0	1	153	045	hcv	001	n	histology	A	007	005	010
2	65	rfa	p	018	1	0	1	152	062	hcv	107	n	image	A	007	005	010
2	51	other	c	074	3A	B	0	157	062	hbv	041	y	image	A	007	005	010
1	77	BSC	p	075	1	C	0	162	055	alcohol	000	n	image	B	007	005	010
1	57	resection	p	028	1	A	1	168	068	hbv	000	n	histology	A	008	005	010
1	77	resection	p	053	1	A	1	166	060	all negative	003	n	histology	A	008	005	010
1	65	resection	p	071	3A	B	1	168	063	hbv	000	y	histology	A	008	005	010
1	63	resection	p	010	1	0	1	170	076	hcv	001	y	histology	A	008	005	010
1	61	resection	p	034	1	A	1	154	062	hbv	005	y	histology	A	008	005	010
1	58	resection	p	024	1	0	1	158	055	hbv	006	y	histology	A	008	005	010
1	36	resection	p	035	1	A	1	175	074	hbv	026	y	histology	A	008	005	010
1	72	tae	c	009	1	0	1	157	060	all negative	000	n	image	A	008	005	010
1	63	tae	c	013	2	B	1	155	064	all negative	001	y	image	A	008	005	010
1	55	tae	c	011	1	0	0	159	063	hcv	006	y	image	A	008	005	010
2	63	tae	c	unknown	4B	C	0	141	059	hbv	149	y	image	A	008	005	010
2	53	resection	p	060	1	A	1	156	074	hbv	002	n	histology	A	009	005	010
2	67	resection	p	040	1	A	0	148	060	hbv	000	y	histology	A	009	005	010
2	66	resection	p	023	2	A	1	159	094	hbv	001	y	histology	A	009	005	010
1	55	resection	p	022	1	A	1	172	077	hbv	002	y	histology	A	009	005	010
1	53	resection	p	068	3B	C	1	161	061	hbv	016	y	histology	A	009	005	010
1	56	rfa	p	038	2	A	0	174	081	hbv	000	y	image	A	009	005	010
1	35	tae	c	021	2	A	1	175	086	hbv	000	y	image	A	009	005	010
1	56	tae	c	015	1	0	1	169	083	hbv	003	y	image	A	009	005	010
2	75	rfa	c	023	1	A	1	143	055	hcv	004	y	image	A	009	005	010
1	57	target	p	090	4B	C	0	177	095	all negative	033	y	image	A	009	005	010
1	49	resection	p	020	1	A	1	161	063	hbv	000	n	histology	A	010	005	010
2	69	resection	p	056	1	A	1	156	079	hcv	000	n	histology	A	010	005	010
1	53	resection	p	030	1	A	1	168	064	hcv	003	y	histology	A	010	005	010
1	74	tae	c	048	2	B	1	161	067	alcohol	015	n	image	A	010	005	010
2	88	rfa	c	025	1	A	1	152	unknown	all negative	000	y	image	A	011	005	010
1	83	resection	p	115	2	C	1	153	047	all negative	000	n	image	A	012	005	010
1	67	rfa	p	027	1	A	1	154	068	hbv	000	y	image	A	012	005	010
2	78	rfa	p	037	1	A	1	152	062	all negative	000	y	image	A	014	005	010
1	61	rfa	p	017	2	A	1	165	080	hcv	000	y	image	A	014	005	010
2	83	rfa	c	015	1	C	1	145	049	all negative	000	y	image	A	016	005	010
1	64	resection	p	031	1	A	1	161	070	hcv	000	n	histology	A	017	005	010
1	67	resection	p	012	1	0	1	162	074	hcv	004	n	histology	A	017	005	010
1	066	rfa	c	018	1	0	1	162	086	hcv	039	n	image	A	018	005	010
1	064	rfa	p	019	2	0	0	163	083	hbv	000	y	image	A	019	005	010
1	56	tae	p	080	3A	B	1	161	058	hcv	007	y	image	A	019	005	010
2	76	tae	c	026	1	A	0	150	040	hbv	003	y	image	A	021	005	010
1	53	tae	p	018	1	0	0	166	128	hcv	000	y	image	A	025	005	010
2	60	resection	p	035	1	A	1	149	055	hbv	604	n	histology	A	047	005	010
2	71	rfa	c	023	2	A	1	149	050	hcv	000	y	image	A	084	005	010
1	56	tae	c	090	3A	C	0	167	063	hcv	036	y	image	A	094	005	010
1	69	resection	p	030	1	A	1	162	055	all negative	002	n	histology	A	115	005	010
1	83	tae	c	026	2	C	1	153	051	hcv	003	y	image	A	135	005	010
2	058	tae	c	033	2	A	0	151	038	hcv	002	y	image	A	005	006	010
2	56	resection	p	075	2	C	1	161	057	hbv	000	n	histology	A	006	006	010
2	63	resection	p	030	1	A	1	148	044	hcv	000	n	histology	A	006	006	010
2	79	rfa	p	033	1	A	1	unknown	unknown	hcv	000	y	image	A	006	006	010
2	59	tae	c	021	2	A	1	152	075	hbv	001	y	image	A	006	006	010
2	50	resection	p	016	1	A	1	158	059	hcv	005	n	histology	A	007	006	010
2	38	resection	p	128	3A	B	1	156	041	hbv	993	n	histology	A	007	006	010
2	59	resection	p	034	1	A	1	147	074	all negative	001	y	histology	A	007	006	010
1	61	resection	p	030	3B	C	0	157	087	hbv	002	y	histology	A	007	006	010
2	59	rfa	c	016	1	0	1	160	067	hcv	000	y	image	A	007	006	010
1	57	tae	p	021	2	A	0	unknown	unknown	hcv	001	y	image	A	007	006	010
2	64	tae	p	020	2	A	0	150	053	hbv	068	y	image	A	007	006	010
2	84	BSC	c	051	4A	D	0	146	047	all negative	074	y	image	A	007	006	010
1	82	BSC	p	050	4B	D	0	170	061	hcv	031	y	image	B	007	006	010
2	71	resection	p	023	1	0	1	162	062	hbv	000	n	histology	A	008	006	010
1	060	resection	p	050	1	B	1	167	068	all negative	001	n	histology	A	008	006	010
2	69	resection	p	030	2	A	1	156	068	hcv	029	n	histology	A	008	006	010
1	64	resection	p	160	3C	B	0	171	070	hbv	984	n	histology	A	008	006	010
2	60	resection	p	022	1	A	1	155	053	hbv	000	y	histology	A	008	006	010
2	65	resection	p	019	2	A	1	161	067	hbv	000	y	histology	A	008	006	010
1	53	resection	p	065	3A	B	0	165	093	hbv	002	y	histology	A	008	006	010
2	56	resection	p	015	1	0	1	166	065	hbv	017	y	histology	A	008	006	010
2	52	resection	p	024	1	A	1	158	059	hbv	093	y	histology	A	008	006	010
1	56	resection	p	026	1	A	0	169	083	hbv	097	y	histology	A	008	006	010
2	49	resection	p	095	1	A	1	160	054	hbv	420	y	histology	A	008	006	010
2	072	rfa	c	036	1	A	1	153	064	hbv	000	n	image	A	008	006	010
1	61	tae	p	027	2	A	1	161	061	hbv	000	y	image	A	008	006	010
1	69	tae	c	037	2	B	1	162	047	hcv	000	y	image	A	008	006	010
1	75	tae	c	034	1	A	1	158	063	hcv	000	y	image	A	008	006	010
2	63	tae	c	024	2	A	0	164	098	hbv	019	y	image	A	008	006	010
1	58	resection	p	076	3A	B	1	166	066	all negative	089	y	image	A	008	006	010
1	46	resection	p	022	1	A	1	164	091	hbv	172	n	histology	A	009	006	010
1	61	resection	p	016	1	0	1	160	063	hbv	000	y	histology	A	009	006	010
2	76	resection	p	028	2	A	0	149	053	hcv	001	y	histology	A	009	006	010
1	58	resection	p	055	1	A	1	158	070	hbv	003	y	histology	A	009	006	010
1	60	resection	p	023	2	A	1	170	065	hcv	012	y	histology	A	009	006	010
1	67	tae	c	030	2	B	1	165	072	all negative	000	y	image	A	009	006	010
1	65	other	c	122	3C	C	1	165	061	hbv	000	y	image	A	009	006	010
2	77	rfa	p	021	1	A	1	150	049	hcv	007	y	image	A	009	006	010
1	46	resection	p	018	2	A	1	168	064	all negative	000	n	histology	A	010	006	010
1	63	resection	p	059	1	A	1	155	051	hbv	000	n	histology	A	010	006	010
1	50	resection	p	031	1	A	1	161	070	hbv	000	n	histology	A	010	006	010
1	35	resection	p	037	1	A	1	177	106	hbv	000	n	histology	A	010	006	010
1	046	resection	p	027	2	A	0	164	064	hbv	000	y	histology	A	010	006	010
1	69	resection	p	017	1	A	1	165	058	hcv	000	y	histology	A	010	006	010
2	79	resection	p	045	1	B	0	145	059	hcv	037	y	histology	A	010	006	010
1	62	resection	p	090	2	C	1	160	062	hbv	265	y	histology	A	010	006	010
2	75	resection	p	059	1	A	1	150	061	all negative	993	y	histology	A	010	006	010
1	66	rfa	c	034	2	B	1	168	071	hbv	003	n	image	A	010	006	010
1	82	resection	p	056	1	A	1	179	048	all negative	000	y	image	A	010	006	010
2	67	rfa	c	024	1	A	1	149	063	all negative	000	y	image	A	010	006	010
1	039	tae	c	021	2	A	0	170	064	all negative	000	y	image	A	010	006	010
1	60	rfa	c	020	1	0	1	168	069	hbv	000	y	image	A	010	006	010
1	68	rfa	c	016	1	0	1	168	075	hbv	000	y	image	A	010	006	010
1	65	rfa	c	020	1	0	1	169	066	hcv	000	y	image	A	010	006	010
1	54	rfa	p	019	1	0	1	169	072	hbv	001	y	image	A	010	006	010
1	63	tae	c	090	1	A	0	165	070	hbv	030	y	image	A	010	006	010
1	62	other	p	170	3B	C	0	172	078	all negative	761	y	image	A	010	006	010
1	62	resection	p	046	1	A	1	165	073	all negative	000	n	histology	A	011	006	010
1	64	rfa	c	027	1	A	1	164	057	hbv	000	n	histology	A	011	006	010
1	67	resection	p	055	1	A	0	165	050	hcv	000	n	histology	A	011	006	010
1	62	tae	c	014	1	0	1	167	057	hbv	000	y	image	A	011	006	010
2	86	rfa	p	018	1	C	0	148	048	hcv	000	y	image	A	011	006	010
1	61	rfa	p	015	2	A	1	159	063	hcv	000	y	image	A	011	006	010
1	62	tae	c	043	2	B	0	170	066	hcv	000	y	image	A	011	006	010
1	74	tae	c	070	1	A	1	171	078	all negative	076	y	image	A	011	006	010
1	56	resection	p	053	1	A	1	169	071	alcohol	000	n	histology	A	012	006	010
1	52	resection	p	083	1	A	1	173	076	hbv	006	n	histology	A	012	006	010
1	49	target	p	078	3B	C	0	165	062	hbv	013	n	image	A	012	006	010
1	56	tae	c	023	2	A	1	165	068	hbv	000	y	image	A	012	006	010
2	69	resection	p	025	1	A	1	150	052	hbv	026	y	histology	A	013	006	010
1	66	resection	p	065	1	A	1	174	070	all negative	330	n	image	A	013	006	010
1	51	rfa	c	016	1	0	1	159	055	hcv	001	y	image	A	013	006	010
2	81	rfa	c	025	1	C	1	146	047	hbv	006	y	image	A	013	006	010
1	71	resection	p	070	1	A	0	167	084	hbv	000	n	histology	A	014	006	010
1	61	rfa	p	021	1	A	1	167	072	hcv	001	n	image	A	014	006	010
1	071	tae	p	042	2	B	0	157	079	hcv	289	y	image	A	014	006	010
1	78	resection	p	035	1	A	1	164	052	hcv	000	y	histology	A	015	006	010
2	66	resection	p	022	1	A	1	154	071	all negative	019	y	histology	A	015	006	010
1	78	rfa	c	019	2	A	0	158	061	hcv	000	y	image	A	015	006	010
1	043	resection	p	089	3A	B	0	178	075	hbv	000	n	histology	A	016	006	010
2	77	resection	p	020	2	B	0	164	059	hcv	000	y	histology	A	016	006	010
1	72	rfa	p	027	2	B	0	167	047	hbv	018	y	image	A	016	006	010
1	68	other	p	192	2	C	1	170	061	all negative	000	y	image	A	017	006	010
1	71	resection	p	135	1	A	0	165	076	all negative	000	y	image	A	017	006	010
1	67	tae	p	060	1	A	0	163	081	hbv	028	y	image	A	019	006	010
1	56	resection	p	058	3A	B	0	161	071	hbv	649	y	histology	A	020	006	010
2	53	rfa	c	015	1	0	1	156	073	hcv	001	y	image	A	020	006	010
1	61	tae	p	071	3A	C	0	158	075	hcv	001	y	image	A	022	006	010
1	63	resection	p	017	2	A	1	163	075	all negative	000	n	histology	A	025	006	010
1	78	tae	p	080	3A	C	0	162	053	all negative	000	y	image	A	029	006	010
1	78	rfa	c	021	2	A	1	156	050	hcv	000	n	image	A	052	006	010
1	58	rfa	p	018	1	0	1	174	067	hcv	012	n	image	A	075	006	010
1	72	other	p	036	3B	C	0	168	unknown	all negative	002	y	image	A	117	006	010
2	63	rfa	p	016	1	0	0	148	047	hcv	000	y	image	A	131	006	010
2	46	resection	p	013	1	0	1	159	040	hbv	169	n	histology	A	005	007	010
2	72	tae	c	unknown	2	A	0	141	047	hbv	040	y	image	A	005	007	010
2	71	resection	p	012	1	0	1	143	044	hcv	000	y	histology	A	006	007	010
2	59	resection	p	110	3B	C	1	154	056	hbv	993	y	histology	A	006	007	010
2	47	rfa	c	021	1	A	1	158	092	hbv	000	y	image	A	006	007	010
2	065	resection	p	037	2	B	1	146	048	hbv	000	n	histology	A	007	007	010
2	68	resection	p	021	1	0	1	153	056	hbv	000	n	histology	A	007	007	010
2	45	resection	p	013	1	0	1	158	052	hcv	000	n	histology	A	007	007	010
2	75	resection	p	025	1	A	1	163	064	hbv	008	n	histology	A	007	007	010
1	49	resection	p	145	3B	C	1	162	052	hbv	993	n	histology	A	007	007	010
1	41	target	c	085	3B	C	1	174	100	hbv	091	n	image	A	007	007	010
1	61	rfa	p	016	1	0	0	158	072	alcohol	000	y	image	A	007	007	010
2	75	rfa	p	016	2	A	0	150	045	hcv	035	y	image	A	007	007	010
2	45	resection	p	015	1	0	1	159	052	hbv	000	n	histology	A	008	007	010
1	35	resection	p	020	1	0	1	171	063	hbv	003	n	histology	A	008	007	010
2	42	resection	p	025	1	A	1	162	058	hbv	122	n	histology	A	008	007	010
2	63	resection	p	031	1	A	1	146	050	hcv	017	y	histology	A	008	007	010
1	60	resection	p	042	3B	C	1	164	080	hcv	993	y	histology	A	008	007	010
2	83	rfa	c	022	2	C	1	151	055	all negative	000	y	image	A	008	007	010
2	43	tae	c	044	2	B	1	161	062	all negative	000	y	image	A	008	007	010
1	64	tae	p	131	3A	B	0	158	075	hcv	009	y	image	A	008	007	010
1	50	tae	c	010	2	A	1	144	053	hcv	017	y	image	A	008	007	010
1	69	resection	p	040	1	A	1	162	077	all negative	000	n	histology	A	009	007	010
1	65	resection	p	050	1	B	1	165	078	all negative	000	n	histology	A	009	007	010
1	62	resection	p	105	3B	C	1	175	081	hbv	000	n	histology	A	009	007	010
2	60	resection	p	024	1	A	1	156	064	hbv	002	n	histology	A	009	007	010
1	70	resection	p	053	3C	B	1	157	060	all negative	298	n	histology	A	009	007	010
1	30	transplant	p	048	3C	C	1	173	061	hbv	395	n	histology	A	009	007	010
1	57	resection	p	018	1	0	1	163	074	hbv	000	y	histology	A	009	007	010
2	083	resection	p	045	1	B	1	146	051	hcv	000	y	histology	A	009	007	010
1	66	resection	p	025	1	A	1	173	072	hcv	003	y	histology	A	009	007	010
1	52	resection	p	015	1	0	0	170	083	hbv	011	y	histology	A	009	007	010
1	49	resection	p	047	3B	C	1	161	064	all negative	114	y	histology	A	009	007	010
2	76	rfa	c	023	1	A	1	149	058	hcv	000	y	image	A	009	007	010
2	79	rfa	c	030	2	A	1	156	070	hcv	006	y	image	A	009	007	010
2	48	target	p	042	3B	C	0	160	066	hcv	747	y	image	A	009	007	010
1	39	resection	p	045	2	C	0	168	099	hbv	000	n	histology	A	010	007	010
1	50	resection	p	032	2	A	1	172	075	hcv	000	n	histology	A	010	007	010
1	29	resection	p	050	3C	B	1	181	066	hbv	003	n	histology	A	010	007	010
1	64	resection	p	045	1	A	1	169	065	hbv	024	n	histology	A	010	007	010
1	45	resection	p	016	1	0	1	178	077	hcv	001	y	histology	A	010	007	010
1	61	resection	p	023	1	A	1	157	056	hbv	002	y	histology	A	010	007	010
1	59	resection	p	030	2	A	1	169	081	hbv	010	y	histology	A	010	007	010
1	37	rfa	c	036	1	A	1	173	087	hbv	000	n	image	A	010	007	010
1	71	tae	p	029	3B	C	0	162	064	hcv	000	y	image	A	010	007	010
2	074	tae	c	035	1	A	1	148	054	hcv	002	y	image	A	010	007	010
1	060	tae	p	039	1	A	0	166	083	hbv	005	y	image	A	010	007	010
1	65	rfa	p	020	1	A	0	170	071	alcohol	022	y	image	A	010	007	010
1	57	tae	c	013	1	0	1	164	076	hbv	041	y	image	A	010	007	010
1	075	target	c	110	3B	C	0	unknown	unknown	hcv	217	y	image	A	010	007	010
1	46	resection	p	069	1	A	1	163	082	hbv	001	n	histology	A	011	007	010
1	34	resection	p	026	1	A	1	172	082	hbv	019	n	histology	A	011	007	010
1	49	tae	p	032	2	A	1	164	061	hbv	060	n	histology	A	011	007	010
2	69	resection	p	016	2	0	1	146	056	hcv	000	y	histology	A	011	007	010
1	60	resection	p	027	1	A	1	170	047	hbv	003	y	histology	A	011	007	010
1	60	resection	p	045	2	B	1	168	049	all negative	103	y	histology	A	011	007	010
1	59	rfa	p	022	2	A	1	153	063	hcv	000	y	image	A	011	007	010
1	59	target	p	101	4B	C	0	162	070	hbv	002	y	image	A	011	007	010
1	65	other	c	053	3B	C	0	162	059	hbv	416	y	image	A	011	007	010
1	55	resection	p	145	4A	C	1	177	070	hbv	828	n	histology	A	012	007	010
1	068	resection	p	017	2	A	0	162	059	hcv	000	y	histology	A	012	007	010
2	77	target	p	126	4B	C	0	146	041	all negative	000	n	image	A	012	007	010
1	68	rfa	p	021	1	A	1	159	076	all negative	000	n	image	A	012	007	010
1	68	resection	p	021	1	0	1	166	077	hcv	000	n	histology	A	013	007	010
1	87	tae	p	024	1	A	0	165	052	hcv	001	y	image	A	013	007	010
1	60	resection	p	095	3A	B	1	168	079	hcv	000	n	histology	A	014	007	010
1	48	tae	p	022	2	A	0	171	065	hbv	000	n	image	A	014	007	010
2	81	resection	p	085	3C	C	1	149	047	hcv	000	n	histology	A	015	007	010
1	68	tae	c	028	2	B	1	163	066	hbv	000	y	image	A	016	007	010
1	57	resection	p	018	2	B	0	168	067	hcv	004	y	histology	A	033	007	010
2	72	tae	c	024	2	C	1	140	049	all negative	000	y	image	A	059	007	010
1	75	rfa	c	019	1	0	1	170	064	hcv	000	n	image	A	113	007	010
1	83	tae	c	020	1	A	0	168	060	all negative	000	y	image	A	118	007	010
1	53	rfa	c	025	1	A	0	160	063	hbv	000	y	image	A	129	007	010
1	77	resection	p	090	1	A	0	160	060	hcv	000	n	histology	A	131	007	010
1	56	tae	c	037	1	A	1	173	078	hbv	050	y	image	A	137	007	010
2	045	resection	p	065	3B	B	0	170	079	hbv	115	n	histology	A	005	008	010
2	36	rfa	p	018	1	0	1	159	048	hbv	000	y	image	A	006	008	010
2	62	tae	c	010	1	0	1	149	061	hcv	000	y	image	A	006	008	010
2	74	tae	c	035	1	C	1	150	unknown	hcv	001	y	image	A	006	008	010
2	49	resection	p	065	1	A	1	154	050	hbv	000	n	histology	A	007	008	010
1	063	resection	p	080	1	A	1	175	070	hbv	000	n	histology	A	007	008	010
2	62	rfa	p	030	2	A	1	153	051	hcv	001	n	histology	A	007	008	010
2	70	resection	p	044	1	B	1	153	061	hbv	000	y	histology	A	007	008	010
2	55	rfa	c	013	1	0	1	152	054	hbv	031	n	image	A	007	008	010
2	62	resection	p	118	3C	C	1	158	unknown	all negative	040	n	image	A	007	008	010
2	52	rfa	c	016	1	0	1	155	064	hbv	000	y	image	A	007	008	010
2	55	rfa	p	015	2	A	1	153	046	hcv	000	y	image	A	007	008	010
2	069	rfa	c	020	1	0	1	149	062	hcv	000	y	image	A	007	008	010
2	75	rfa	c	030	1	A	1	153	058	hcv	001	y	image	A	007	008	010
1	62	resection	p	175	1	A	1	165	058	hbv	000	n	histology	A	008	008	010
1	50	resection	p	036	1	A	1	171	055	alcohol	003	n	histology	A	008	008	010
1	67	resection	p	027	1	A	1	171	075	hbv	000	y	histology	A	008	008	010
2	69	resection	p	041	1	A	1	153	057	hcv	001	y	histology	A	008	008	010
2	60	resection	p	031	1	A	1	157	061	hcv	025	y	histology	A	008	008	010
1	54	rfa	c	019	1	0	1	167	063	hbv	000	y	image	A	008	008	010
1	58	rfa	c	013	1	0	1	177	074	hbv	000	y	image	A	008	008	010
1	66	tae	p	023	2	B	1	164	064	hbv	019	y	image	A	008	008	010
2	79	tae	c	017	2	B	1	154	076	hcv	068	y	image	A	008	008	010
1	50	resection	p	040	1	A	1	170	073	hbv	000	n	histology	A	009	008	010
1	044	resection	p	026	1	A	1	176	102	hbv	000	n	histology	A	009	008	010
2	81	resection	p	030	1	A	1	150	056	hcv	000	n	histology	A	009	008	010
1	61	resection	p	025	1	A	1	164	083	hcv	000	n	histology	A	009	008	010
1	45	resection	p	103	1	A	1	173	061	hbv	002	n	histology	A	009	008	010
1	059	resection	p	110	1	A	1	163	063	hbv	000	y	histology	A	009	008	010
1	41	resection	p	015	1	0	1	172	072	hbv	000	y	histology	A	009	008	010
1	60	resection	p	032	1	A	1	165	063	hbv	006	y	histology	A	009	008	010
1	62	resection	p	030	1	A	0	169	080	hbv	904	y	histology	A	009	008	010
1	51	rfa	p	030	2	A	1	169	068	hbv	001	n	image	A	009	008	010
1	47	rfa	c	038	1	A	1	163	082	hbv	000	y	image	A	009	008	010
1	50	rfa	p	040	1	A	1	166	113	hbv	001	y	image	A	009	008	010
2	71	rfa	p	051	1	A	0	155	069	hcv	087	y	image	A	009	008	010
1	38	resection	p	025	1	A	1	157	068	hbv	146	n	histology	A	010	008	010
1	73	resection	p	080	3B	C	1	145	047	hbv	270	n	histology	A	010	008	010
1	61	resection	p	014	1	0	1	164	062	hcv	004	y	histology	A	010	008	010
1	66	other	p	045	2	B	0	155	054	hcv	102	y	histology	A	010	008	010
1	48	resection	p	045	1	A	1	181	090	all negative	000	n	image	A	010	008	010
1	72	tae	c	015	2	B	1	159	048	hbv	000	y	image	A	010	008	010
1	61	tae	p	021	2	A	1	160	066	hbv	000	y	image	A	010	008	010
1	48	rfa	p	022	1	A	1	172	102	hcv	002	y	image	A	010	008	010
1	51	rfa	p	027	2	A	0	162	075	hbv	004	y	image	A	010	008	010
1	63	rfa	c	026	1	A	1	160	073	hbv	020	y	image	A	010	008	010
1	63	resection	p	025	1	A	1	170	081	all negative	000	n	histology	A	011	008	010
1	63	resection	p	012	1	A	1	165	082	hbv	000	n	histology	A	011	008	010
1	59	resection	p	043	1	B	1	161	048	hcv	001	n	histology	A	011	008	010
1	75	resection	p	030	1	A	1	172	068	hcv	013	n	histology	A	011	008	010
1	56	resection	p	024	1	A	1	173	067	hcv	000	y	histology	A	011	008	010
2	58	resection	p	025	1	A	0	161	062	hbv	086	y	histology	A	011	008	010
2	63	resection	p	038	1	A	0	155	053	hcv	086	y	histology	A	011	008	010
2	53	rfa	p	028	1	A	1	155	069	hcv	000	y	image	A	011	008	010
1	72	tae	c	051	3A	B	0	159	075	hbv	002	y	image	A	011	008	010
2	54	rfa	p	011	1	0	1	157	058	hcv	006	y	image	A	011	008	010
1	71	tae	p	017	2	A	1	161	062	hbv	022	y	image	A	011	008	010
1	53	resection	p	014	1	0	1	unknown	unknown	all negative	000	n	histology	A	012	008	010
1	61	resection	p	015	1	0	0	157	052	hcv	000	n	histology	A	012	008	010
1	40	resection	p	023	1	A	1	171	079	hbv	027	y	histology	A	012	008	010
1	49	resection	p	013	1	0	1	160	067	hbv	053	y	histology	A	012	008	010
1	67	rfa	p	022	2	A	1	170	060	hcv	001	n	image	A	012	008	010
1	64	rfa	c	015	1	0	1	172	080	hbv	007	n	image	A	012	008	010
1	61	target	p	150	4B	C	0	166	057	all negative	001	y	image	A	012	008	010
1	49	rfa	p	025	1	A	1	171	090	hbv	006	y	image	A	012	008	010
1	62	rfa	p	025	1	A	0	165	070	hcv	015	y	image	A	012	008	010
1	66	tae	p	150	3B	C	1	170	062	hbv	021	y	image	A	012	008	010
1	57	resection	p	048	2	A	1	173	072	hcv	000	n	histology	A	013	008	010
1	71	resection	p	032	1	A	1	160	059	hcv	037	n	histology	A	013	008	010
1	67	resection	p	018	1	0	1	167	067	hcv	000	y	histology	A	013	008	010
1	77	rfa	c	025	2	A	1	169	074	hbv	000	y	image	A	013	008	010
1	75	rfa	p	029	1	A	1	152	059	hcv	001	y	image	A	013	008	010
1	71	other	c	118	3A	B	1	165	065	all negative	317	y	image	A	013	008	010
1	65	resection	p	065	1	A	1	159	067	hbv	092	n	histology	A	014	008	010
2	81	resection	p	018	1	C	1	153	045	all negative	000	y	histology	A	014	008	010
1	81	target	p	120	3B	C	0	167	053	all negative	800	y	image	A	014	008	010
1	59	resection	p	042	3C	A	1	167	058	hbv	000	n	histology	A	015	008	010
1	71	rfa	p	017	1	0	1	164	071	hbv	001	y	image	A	015	008	010
1	68	rfa	p	035	2	B	0	167	079	hcv	004	y	image	A	015	008	010
2	81	rfa	c	031	1	C	0	142	053	all negative	044	y	image	A	015	008	010
1	46	resection	p	007	2	A	1	174	078	hcv	010	y	histology	A	017	008	010
1	60	resection	p	024	1	A	1	168	072	hbv	009	y	histology	A	018	008	010
1	70	rfa	p	025	2	C	1	167	082	hbv	000	y	image	A	019	008	010
1	81	tae	c	023	2	C	0	158	074	hcv	000	y	image	A	019	008	010
1	61	rfa	p	029	1	A	1	171	087	hcv	002	y	image	A	020	008	010
1	66	tae	p	057	3A	B	0	163	083	hbv	000	y	image	A	021	008	010
1	82	rfa	p	021	2	A	1	162	074	hcv	000	y	image	A	024	008	010
2	81	BSC	p	029	3B	D	0	unknown	unknown	hcv	000	n	image	B	061	008	010
1	37	tae	c	058	3A	C	0	170	076	hcv	993	y	image	A	098	008	010
2	68	rfa	c	016	1	0	1	160	060	hcv	000	y	image	A	139	008	010
2	45	resection	p	010	1	0	1	153	081	hcv	000	y	histology	A	005	009	010
2	054	rfa	p	019	1	0	1	161	080	hcv	000	n	image	A	006	009	010
2	80	tae	c	063	3A	C	0	150	052	hcv	993	y	image	A	006	009	010
1	36	resection	p	018	1	0	1	177	065	hbv	387	n	histology	A	007	009	010
2	68	rfa	p	016	1	0	1	153	049	hcv	013	n	image	A	007	009	010
2	75	rfa	c	027	1	A	1	159	061	hbv	000	y	image	A	007	009	010
2	073	tae	p	038	2	B	1	152	073	hbv	000	y	image	A	007	009	010
2	62	tae	p	021	2	B	1	163	070	hcv	000	y	image	A	007	009	010
2	63	rfa	c	021	1	A	1	155	065	hcv	002	y	image	A	007	009	010
1	54	rfa	p	027	2	B	1	158	054	hcv	003	y	image	A	007	009	010
2	51	target	p	100	4B	C	0	157	070	all negative	621	y	image	A	007	009	010
1	58	resection	p	033	1	A	1	164	071	all negative	000	n	histology	A	008	009	010
1	47	resection	p	024	1	A	1	154	054	hbv	000	n	histology	A	008	009	010
1	68	resection	p	035	1	A	0	165	063	hbv	000	n	histology	A	008	009	010
1	48	resection	p	027	1	A	1	170	063	hbv	000	n	histology	A	008	009	010
1	58	resection	p	020	1	0	1	169	069	hbv	000	n	histology	A	008	009	010
2	074	resection	p	034	1	B	1	152	067	hbv	001	n	histology	A	008	009	010
2	65	resection	p	058	1	A	1	149	043	hbv	004	n	histology	A	008	009	010
1	66	resection	p	035	2	B	1	160	052	hcv	008	y	histology	A	008	009	010
1	68	resection	p	018	1	A	1	161	064	hbv	056	y	histology	A	008	009	010
1	41	resection	p	025	1	A	1	178	082	all negative	000	n	image	A	008	009	010
2	051	rfa	p	028	2	A	1	154	050	hbv	001	n	image	A	008	009	010
2	71	tae	p	024	1	0	1	143	048	hcv	001	n	image	A	008	009	010
1	44	rfa	c	020	1	0	1	168	073	hbv	013	n	image	A	008	009	010
2	73	rfa	c	014	1	0	1	148	047	hbv	000	y	image	A	008	009	010
2	54	tae	p	034	1	A	1	150	054	hbv	000	y	image	A	008	009	010
1	57	rfa	c	018	2	A	0	162	095	hbv	001	y	image	A	008	009	010
2	81	rfa	c	015	1	0	1	145	048	hbv	005	y	image	A	008	009	010
2	84	rfa	p	030	2	A	1	148	058	hcv	008	y	image	A	008	009	010
1	42	tae	c	015	1	0	0	167	061	hbv	112	y	image	A	008	009	010
1	38	tae	p	140	3B	B	0	165	073	hbv	411	y	image	A	008	009	010
1	76	resection	p	065	3A	B	1	167	054	hbv	000	n	histology	A	009	009	010
1	058	resection	p	042	1	A	1	170	063	hbv	000	n	histology	A	009	009	010
1	44	resection	p	021	1	A	1	176	064	hbv	000	n	histology	A	009	009	010
1	79	resection	p	024	1	A	0	158	059	hcv	002	n	histology	A	009	009	010
1	63	resection	p	032	1	A	1	161	059	hbv	006	n	histology	A	009	009	010
1	62	resection	p	210	1	A	0	170	071	hbv	007	n	histology	A	009	009	010
2	67	resection	p	022	2	A	1	148	052	hbv	000	y	histology	A	009	009	010
1	069	resection	p	045	1	A	1	150	055	hcv	000	y	histology	A	009	009	010
1	60	resection	p	065	3A	B	1	172	093	hcv	000	y	histology	A	009	009	010
1	71	resection	p	024	2	A	1	164	059	hbv	006	y	histology	A	009	009	010
1	70	tae	p	046	1	A	0	157	046	hcv	001	n	image	A	009	009	010
1	076	tae	p	110	4B	D	0	158	051	hcv	022	n	image	A	009	009	010
1	59	tae	p	018	1	0	1	158	072	hcv	044	n	image	A	009	009	010
2	63	rfa	c	014	1	0	1	154	060	hcv	000	y	image	A	009	009	010
1	56	tae	p	042	2	B	1	166	074	hbv	001	y	image	A	009	009	010
1	75	rfa	p	015	1	0	0	163	063	hcv	005	y	image	A	009	009	010
1	78	resection	p	031	1	A	0	158	061	hcv	000	n	histology	A	010	009	010
1	77	resection	p	010	2	A	1	167	067	hbv	000	y	histology	A	010	009	010
1	38	resection	p	024	1	A	1	173	074	hbv	000	y	histology	A	010	009	010
1	062	resection	p	045	1	B	1	173	063	hcv	001	y	histology	A	010	009	010
1	63	resection	p	035	1	A	0	164	096	hbv	003	y	histology	A	010	009	010
2	53	resection	p	021	1	0	1	154	045	hcv	157	y	histology	A	010	009	010
1	55	resection	p	123	1	A	0	170	060	hbv	732	y	histology	A	010	009	010
1	66	tae	p	048	2	B	1	157	051	hcv	006	n	image	A	010	009	010
1	67	rfa	p	021	1	A	1	156	065	hbv	000	y	image	A	010	009	010
1	71	rfa	c	029	1	A	1	170	080	hbv	000	y	image	A	010	009	010
1	69	rfa	p	025	2	A	1	161	077	hcv	000	y	image	A	010	009	010
1	64	rfa	c	027	2	A	0	155	061	hcv	002	y	image	A	010	009	010
1	56	rfa	c	021	1	0	1	165	070	hcv	003	y	image	A	010	009	010
2	72	tae	p	015	2	A	0	151	060	hbv	004	y	image	A	010	009	010
2	73	rfa	p	016	1	0	1	161	062	hcv	017	y	image	A	010	009	010
1	44	other	c	032	3B	C	1	unknown	unknown	hbv	131	y	image	A	010	009	010
2	64	resection	p	025	1	A	1	152	073	all negative	000	n	histology	A	011	009	010
1	52	resection	p	036	1	A	1	166	073	hbv	000	n	histology	A	011	009	010
1	49	resection	p	014	1	0	1	176	074	hbv	004	n	histology	A	011	009	010
1	75	resection	p	030	1	A	1	164	063	hcv	004	n	histology	A	011	009	010
1	52	resection	p	018	1	0	1	169	079	hbv	000	y	histology	A	011	009	010
1	73	resection	p	090	1	A	1	152	063	hcv	000	y	histology	A	011	009	010
1	60	resection	p	024	1	0	1	165	084	hcv	000	y	histology	A	011	009	010
1	63	tae	p	051	3B	C	0	165	071	hbv	000	y	image	A	011	009	010
1	66	rfa	p	020	2	A	1	166	065	hcv	000	y	image	A	011	009	010
2	63	tae	c	025	1	A	1	143	054	hbv	010	y	image	A	011	009	010
1	75	resection	p	014	2	A	1	154	047	hcv	000	n	histology	A	012	009	010
1	66	resection	p	046	2	B	1	158	068	hcv	000	n	histology	A	012	009	010
1	71	resection	p	039	1	A	0	164	070	hcv	000	n	histology	A	012	009	010
1	57	resection	p	024	1	A	1	171	064	hcv	006	n	histology	A	012	009	010
1	76	resection	p	017	1	A	1	167	075	hcv	052	n	histology	A	012	009	010
1	65	resection	p	158	3A	B	0	173	076	hbv	000	n	histology	A	013	009	010
1	80	resection	p	037	1	A	1	166	062	hbv	259	n	histology	A	013	009	010
1	057	tae	c	170	1	A	0	177	080	hbv	993	n	image	A	013	009	010
1	66	rfa	p	020	1	0	1	165	063	hbv	000	y	image	A	013	009	010
1	68	resection	p	024	1	A	1	170	044	hbv	693	n	histology	A	014	009	010
1	62	tae	c	067	1	A	0	166	068	all negative	000	y	image	A	014	009	010
1	75	tae	c	023	2	A	1	163	067	hcv	002	y	image	A	014	009	010
2	56	rfa	c	021	1	A	0	157	061	hbv	102	y	image	A	014	009	010
1	56	resection	p	125	3C	B	0	168	075	hbv	993	n	histology	A	015	009	010
1	79	tae	p	059	1	A	1	170	064	hcv	000	y	image	A	015	009	010
1	79	tae	p	055	3A	B	0	162	058	hcv	003	y	image	A	016	009	010
1	72	resection	p	078	1	A	1	158	063	all negative	000	n	histology	A	019	009	010
1	64	resection	p	030	1	A	1	166	077	hcv	000	n	histology	A	019	009	010
1	68	resection	p	029	1	A	1	159	064	hcv	002	y	histology	A	020	009	010
1	071	resection	p	024	1	A	1	168	052	hbv	000	n	histology	A	021	009	010
1	64	tae	p	086	3A	B	0	161	047	hcv	077	n	image	A	051	009	010
1	62	resection	p	040	1	A	1	177	073	hcv	123	y	histology	A	053	009	010
1	74	resection	p	034	2	B	0	168	072	hcv	001	n	histology	A	077	009	010
2	69	other	c	109	1	A	0	151	037	all negative	993	n	image	A	095	009	010
1	49	resection	p	080	1	A	1	179	087	all negative	000	n	histology	A	002	010	010
2	56	resection	p	014	1	0	1	160	056	hbv	000	n	histology	A	005	010	010
2	74	tae	c	032	1	A	1	150	052	hcv	001	y	image	A	005	010	010
2	65	resection	p	030	2	A	1	161	058	hcv	002	y	histology	A	006	010	010
1	68	rfa	c	025	1	A	1	175	082	hbv	000	y	image	A	006	010	010
2	67	rfa	c	013	1	0	1	150	062	hcv	001	y	image	A	006	010	010
1	54	resection	p	035	2	A	1	168	069	hbv	000	n	histology	A	007	010	010
1	48	resection	p	035	1	A	0	180	065	hbv	010	n	histology	A	007	010	010
2	45	resection	p	110	3B	C	0	158	054	hbv	993	n	histology	A	007	010	010
1	56	resection	p	035	1	A	1	168	059	hbv	000	y	histology	A	007	010	010
2	69	resection	p	033	1	A	1	157	061	hcv	004	y	histology	A	007	010	010
1	85	resection	p	160	1	A	0	176	067	all negative	004	n	image	A	007	010	010
2	60	tae	c	020	2	A	1	162	088	hcv	000	y	image	A	007	010	010
1	44	other	c	100	3C	C	1	165	062	hbv	109	y	image	A	007	010	010
1	67	resection	p	065	1	A	1	166	065	hbv	000	n	histology	A	008	010	010
1	57	resection	p	040	1	A	1	162	063	hbv	000	y	histology	A	008	010	010
1	66	resection	p	020	2	C	1	152	073	hbv	000	y	histology	A	008	010	010
2	69	resection	p	012	1	0	1	154	058	hcv	000	y	histology	A	008	010	010
2	72	resection	p	016	1	0	1	154	079	hcv	000	y	histology	A	008	010	010
1	76	rfa	p	015	1	0	1	163	058	hcv	000	n	image	A	008	010	010
1	62	tae	p	090	3A	C	0	166	063	hcv	000	n	image	A	008	010	010
1	48	target	p	101	3B	C	0	172	062	hcv	001	n	image	A	008	010	010
1	40	target	c	180	4B	C	0	172	072	hbv	209	n	image	A	008	010	010
2	87	tae	c	010	2	B	1	142	054	all negative	000	y	image	A	008	010	010
1	50	target	c	051	3B	C	0	unknown	unknown	hbv	007	y	image	A	008	010	010
1	57	resection	p	092	2	C	1	166	067	hbv	000	n	histology	A	009	010	010
2	60	resection	p	014	1	0	1	166	070	hbv	000	n	histology	A	009	010	010
1	56	resection	p	025	1	A	1	167	084	hbv	000	n	histology	A	009	010	010
1	62	resection	p	040	3C	C	1	165	062	hcv	000	n	histology	A	009	010	010
1	61	resection	p	011	1	0	1	167	062	hbv	008	n	histology	A	009	010	010
1	63	resection	p	023	1	A	1	177	067	hcv	299	n	histology	A	009	010	010
1	73	resection	p	029	1	A	1	160	052	hbv	000	y	histology	A	009	010	010
1	56	transplant	p	016	1	0	1	177	083	hcv	000	y	histology	A	009	010	010
2	77	rfa	c	019	2	D	1	158	060	hcv	000	y	image	A	009	010	010
1	62	rfa	c	024	1	A	1	177	071	hcv	000	y	image	A	009	010	010
2	72	rfa	c	021	1	A	1	149	062	hcv	001	y	image	A	009	010	010
1	60	rfa	c	020	1	0	0	165	067	hcv	001	y	image	A	009	010	010
2	60	tae	c	018	1	0	1	154	052	hcv	103	y	image	A	009	010	010
1	61	tae	c	160	3A	B	0	166	059	hbv	321	y	image	A	009	010	010
1	57	resection	p	090	1	A	1	166	074	hbv	000	n	histology	A	010	010	010
1	48	resection	p	020	1	A	1	164	077	hbv	000	n	histology	A	010	010	010
1	67	resection	p	023	1	A	1	167	082	hcv	000	n	histology	A	010	010	010
1	55	resection	p	132	3B	C	0	178	082	all negative	001	n	histology	A	010	010	010
1	71	resection	p	045	2	B	1	157	055	hbv	001	n	histology	A	010	010	010
1	62	resection	p	055	3A	B	1	175	071	hbv	004	n	histology	A	010	010	010
1	44	resection	p	160	3B	C	0	175	080	hbv	993	n	histology	A	010	010	010
1	53	resection	p	030	2	B	1	173	082	hbv	000	y	histology	A	010	010	010
1	54	transplant	p	018	1	0	1	162	073	hbv	001	y	histology	A	010	010	010
1	67	tae	p	021	1	A	1	168	084	hcv	000	n	image	A	010	010	010
1	55	rfa	c	024	1	A	0	167	069	hbv	296	n	image	A	010	010	010
2	69	rfa	p	032	1	C	1	147	077	hcv	000	y	image	A	010	010	010
1	76	tae	c	075	3A	B	0	158	046	hcv	001	y	image	A	010	010	010
1	57	tae	p	015	2	A	1	169	078	hcv	004	y	image	A	010	010	010
1	81	tae	p	130	3B	C	0	unknown	unknown	hcv	115	y	image	A	010	010	010
1	76	resection	p	043	1	A	1	159	054	hbv	000	n	histology	A	011	010	010
1	38	resection	p	032	1	A	1	172	076	hbv	000	n	histology	A	011	010	010
1	63	resection	p	063	2	C	1	170	080	all negative	001	n	histology	A	011	010	010
1	60	resection	p	115	3A	C	1	172	083	all negative	002	n	histology	A	011	010	010
1	53	resection	p	130	1	A	1	170	066	hbv	993	n	histology	A	011	010	010
1	56	resection	p	170	3B	C	0	179	079	hbv	993	n	histology	A	011	010	010
1	46	resection	p	018	2	A	1	176	069	hbv	022	y	histology	A	011	010	010
1	61	tae	p	019	2	A	1	163	073	hbv	000	y	image	A	011	010	010
1	53	tae	c	028	2	B	1	175	072	all negative	001	y	image	A	011	010	010
1	42	target	c	124	4B	C	0	174	065	hbv	993	y	image	A	011	010	010
1	60	resection	p	010	1	0	1	160	075	hcv	000	n	histology	A	012	010	010
1	43	resection	p	022	1	A	1	166	081	hcv	000	n	histology	A	012	010	010
1	60	resection	p	026	1	A	1	167	072	all negative	007	n	histology	A	012	010	010
1	59	resection	p	016	1	0	1	174	080	hbv	000	y	histology	A	012	010	010
1	36	resection	p	145	3B	C	1	180	080	hbv	046	y	histology	A	012	010	010
1	69	tae	p	026	2	A	1	162	059	hcv	009	n	image	A	012	010	010
2	77	rfa	c	035	1	A	0	151	052	hbv	000	y	image	A	012	010	010
1	85	other	p	066	1	A	0	161	073	all negative	005	n	image	A	013	010	010
1	87	tae	p	083	3A	B	0	166	060	all negative	000	y	image	A	014	010	010
1	69	tae	c	045	1	A	1	171	084	hbv	000	y	image	A	014	010	010
1	67	rfa	p	014	1	0	1	161	074	hcv	006	y	image	A	014	010	010
1	71	resection	p	050	1	A	0	164	064	hcv	000	y	histology	A	015	010	010
1	80	tae	c	022	1	A	1	171	082	hcv	001	n	image	A	015	010	010
1	54	other	p	114	4B	C	0	174	082	hbv	001	y	image	A	015	010	010
1	72	other	p	038	1	A	1	162	073	all negative	000	n	image	A	016	010	010
1	79	tae	p	016	1	0	0	156	082	all negative	000	n	image	A	016	010	010
2	72	rfa	p	020	1	0	0	150	073	all negative	000	y	image	A	020	010	010
1	76	tae	c	013	1	0	1	165	053	hbv	001	y	image	A	021	010	010
2	69	tae	p	043	2	B	1	148	064	hcv	071	y	image	A	022	010	010
1	48	rfa	p	019	2	A	1	164	065	hbv	000	y	image	A	024	010	010
1	87	target	p	110	3C	C	0	156	056	all negative	000	y	image	A	026	010	010
2	76	tae	c	070	3B	C	0	162	073	hcv	023	y	image	A	090	010	010
2	68	resection	p	043	1	A	0	152	063	hcv	000	y	histology	A	095	010	010
1	62	rfa	p	026	1	A	0	165	095	all negative	001	y	image	A	unknown	010	010
1	65	resection	p	030	1	A	1	175	062	hbv	000	n	histology	A	005	011	010
2	54	resection	p	015	1	A	1	155	058	hcv	000	n	histology	A	005	011	010
2	66	resection	p	011	1	0	1	151	072	hcv	025	y	histology	A	006	011	010
2	44	resection	p	044	2	B	1	155	075	hcv	248	y	histology	A	006	011	010
1	49	rfa	p	020	1	0	1	171	054	hbv	009	y	image	A	006	011	010
2	79	BSC	c	054	4B	C	0	150	050	hbv	002	y	image	B	006	011	010
1	64	resection	p	099	3A	B	0	178	078	all negative	000	n	histology	A	007	011	010
1	51	resection	p	055	1	A	1	167	067	hbv	000	n	histology	A	007	011	010
2	65	resection	p	045	1	A	1	151	065	hbv	035	n	histology	A	007	011	010
2	81	tae	c	025	1	A	1	147	063	hbv	000	y	image	A	007	011	010
2	64	rfa	c	019	1	0	1	154	056	hcv	000	y	image	A	007	011	010
2	69	tae	c	047	2	C	0	158	058	hbv	790	y	image	A	007	011	010
2	051	resection	p	055	1	A	1	164	058	hbv	000	n	histology	A	008	011	010
1	59	resection	p	030	1	A	1	166	072	hbv	000	n	histology	A	008	011	010
1	60	resection	p	044	1	A	1	172	072	hbv	000	n	histology	A	008	011	010
1	55	resection	p	021	1	0	1	175	064	hcv	000	y	histology	A	008	011	010
1	54	transplant	p	037	1	A	1	162	063	hbv	014	y	histology	A	008	011	010
1	46	resection	p	021	1	A	1	174	065	hbv	015	y	histology	A	008	011	010
2	58	resection	p	033	3B	C	1	153	053	hcv	966	y	histology	A	008	011	010
2	68	rfa	p	033	2	B	1	160	065	alcohol	000	y	image	A	008	011	010
1	45	tae	c	010	1	0	1	173	083	alcohol	000	y	image	A	008	011	010
1	68	tae	c	019	2	A	0	164	067	hbv	000	y	image	A	008	011	010
1	55	tae	c	016	2	A	1	172	083	hbv	000	y	image	A	008	011	010
1	60	tae	p	024	1	A	0	165	061	all negative	001	y	image	A	008	011	010
1	62	rfa	p	020	2	A	1	169	068	hbv	001	y	image	A	008	011	010
2	69	rfa	p	020	2	A	1	154	054	hcv	001	y	image	A	008	011	010
1	61	other	c	057	3B	C	0	168	069	hcv	012	y	image	A	008	011	010
2	68	rfa	p	010	1	0	1	151	047	hcv	015	y	image	A	008	011	010
2	73	tae	c	067	1	A	1	158	058	all negative	147	y	image	A	008	011	010
1	53	other	c	112	3A	C	0	188	073	hbv	666	y	image	A	008	011	010
1	66	tae	c	134	3A	B	0	168	065	hbv	993	y	image	A	008	011	010
1	61	resection	p	024	1	A	1	162	051	hbv	000	n	histology	A	009	011	010
1	48	resection	p	030	1	A	1	159	057	hbv	000	n	histology	A	009	011	010
1	47	resection	p	017	1	A	1	170	061	hbv	001	y	histology	A	009	011	010
1	37	resection	p	053	1	A	1	171	067	hbv	076	y	histology	A	009	011	010
1	57	rfa	c	022	1	A	1	170	067	hbv	000	y	image	A	009	011	010
1	59	rfa	p	017	1	0	1	168	082	hcv	000	y	image	A	009	011	010
1	70	rfa	c	013	1	0	1	157	054	hcv	002	y	image	A	009	011	010
1	66	resection	p	021	1	0	1	157	064	hbv	000	n	histology	A	010	011	010
1	55	resection	p	037	1	A	1	172	081	hbv	000	n	histology	A	010	011	010
2	77	resection	p	106	3C	B	0	157	046	hbv	001	n	histology	A	010	011	010
1	58	resection	p	035	1	A	0	176	070	hcv	006	n	histology	A	010	011	010
1	71	resection	p	023	1	A	1	159	075	all negative	000	y	histology	A	010	011	010
1	59	target	p	208	4B	C	0	179	090	alcohol	001	n	image	A	010	011	010
1	77	tae	c	027	2	A	1	164	056	hbv	000	y	image	A	010	011	010
1	51	resection	p	135	3C	B	0	170	065	hbv	993	n	histology	A	011	011	010
1	54	resection	p	018	1	0	0	166	076	all negative	000	y	histology	A	011	011	010
1	53	resection	p	020	1	A	1	157	069	hbv	001	y	histology	A	011	011	010
1	63	resection	p	020	1	A	1	173	098	hbv	003	y	histology	A	011	011	010
1	48	rfa	p	031	1	A	1	172	072	hbv	045	y	histology	A	011	011	010
1	70	other	p	180	4B	C	0	162	050	hbv	993	n	image	A	011	011	010
1	70	tae	c	032	2	B	1	160	064	hbv	000	y	image	A	011	011	010
1	78	rfa	p	018	1	0	0	166	067	hcv	001	y	image	A	011	011	010
1	45	tae	c	013	2	B	1	176	085	hcv	005	y	image	A	011	011	010
1	78	tae	p	063	4B	C	1	167	054	hbv	516	y	image	A	011	011	010
1	35	resection	p	130	3A	C	1	184	073	hbv	993	n	histology	A	012	011	010
1	75	resection	p	040	1	A	1	171	084	hcv	228	y	histology	A	012	011	010
1	75	resection	p	095	1	A	0	165	066	hcv	646	y	histology	A	012	011	010
1	73	target	c	072	4B	C	0	159	071	all negative	993	n	image	A	012	011	010
1	64	tae	p	056	3A	B	0	158	065	all negative	000	y	image	A	012	011	010
1	53	resection	p	070	3A	B	1	165	058	hcv	000	n	histology	A	013	011	010
1	59	resection	p	010	1	0	1	176	061	hbv	008	n	histology	A	013	011	010
1	72	rfa	c	020	1	0	1	164	055	hcv	000	y	image	A	013	011	010
1	63	rfa	p	021	1	A	0	173	061	hcv	048	y	image	A	013	011	010
1	64	target	p	135	3B	C	0	169	060	hbv	268	y	image	A	013	011	010
1	65	rfa	c	025	2	A	1	163	068	hbv	281	y	image	A	014	011	010
1	69	rfa	c	037	1	A	0	168	070	hcv	307	y	image	A	015	011	010
2	63	other	p	041	1	A	1	149	082	all negative	993	y	image	A	015	011	010
2	78	rfa	c	024	2	A	1	151	055	hcv	028	y	image	A	017	011	010
1	71	BSC	c	081	3B	D	0	175	078	alcohol	993	y	image	B	018	011	010
1	65	tae	c	017	2	A	0	159	061	hcv	002	y	image	A	019	011	010
1	80	rfa	p	016	2	A	0	152	054	hcv	009	y	image	A	020	011	010
1	55	rfa	c	033	1	A	1	170	080	hcv	006	y	image	A	021	011	010
2	76	rfa	p	028	1	C	0	141	045	all negative	004	y	image	A	022	011	010
1	58	tae	c	052	3A	B	0	158	063	hcv	000	y	image	A	098	011	010
2	81	target	c	040	3B	C	0	unknown	unknown	hcv	680	y	image	A	005	012	010
2	76	resection	p	050	1	B	1	157	056	hcv	000	n	histology	A	006	012	010
2	66	rfa	c	015	1	0	1	160	066	hcv	000	y	image	A	007	012	010
1	69	tae	p	047	2	B	1	156	062	hcv	001	y	image	A	007	012	010
1	040	resection	p	033	1	A	1	180	081	hbv	178	y	histology	A	008	012	010
2	75	rfa	c	027	1	A	0	153	070	hcv	000	n	image	A	008	012	010
2	63	tae	c	019	1	0	1	155	062	hbv	000	y	image	A	008	012	010
2	68	rfa	c	015	1	0	1	152	073	hcv	000	y	image	A	008	012	010
2	66	rfa	p	028	2	A	0	162	070	hcv	001	y	image	A	008	012	010
1	61	tae	p	146	2	C	0	164	069	hcv	006	y	image	A	008	012	010
1	64	rfa	c	027	1	D	1	170	099	hbv	158	y	image	A	008	012	010
1	58	resection	p	050	1	B	1	171	077	all negative	000	n	histology	A	009	012	010
2	72	resection	p	028	1	A	1	149	072	all negative	005	n	histology	A	009	012	010
1	63	resection	p	015	1	0	1	165	074	hcv	000	y	histology	A	009	012	010
1	75	rfa	c	019	1	0	1	148	064	hbv	000	y	image	A	009	012	010
1	57	tae	p	025	2	A	1	158	074	hcv	000	y	image	A	009	012	010
1	53	rfa	p	017	2	A	0	168	079	hcv	035	y	image	A	009	012	010
1	70	other	c	050	3B	C	0	168	066	all negative	216	y	image	A	009	012	010
1	61	resection	p	062	1	A	1	169	066	hbv	000	n	histology	A	010	012	010
1	60	resection	p	020	2	A	1	163	056	hbv	011	n	histology	A	010	012	010
1	59	resection	p	077	3C	C	1	171	068	hcv	052	n	histology	A	010	012	010
1	55	resection	p	053	1	A	0	170	076	hbv	993	n	histology	A	010	012	010
1	70	resection	p	022	3B	C	1	155	059	hbv	000	y	histology	A	010	012	010
1	41	resection	p	015	1	0	1	172	069	hbv	000	y	histology	A	010	012	010
1	57	resection	p	023	2	B	1	170	073	hbv	006	y	histology	A	010	012	010
1	80	rfa	p	026	1	A	1	151	054	all negative	000	y	image	A	010	012	010
2	75	tae	c	unknown	1	A	0	150	042	hcv	001	y	image	A	010	012	010
1	58	tae	p	036	1	A	1	168	094	hcv	001	y	image	A	010	012	010
1	77	tae	c	042	2	B	0	176	057	hcv	010	y	image	A	010	012	010
1	76	rfa	p	020	1	A	0	156	054	hcv	024	y	image	A	010	012	010
2	65	tae	c	035	2	B	0	148	051	hcv	140	y	image	A	010	012	010
2	79	target	c	130	4B	C	0	150	048	all negative	993	y	image	A	010	012	010
1	59	resection	p	018	1	A	1	168	061	hbv	000	n	histology	A	011	012	010
1	42	resection	p	032	1	A	1	165	070	hbv	009	n	histology	A	011	012	010
1	63	transplant	p	025	1	A	1	174	073	hbv	001	y	histology	A	011	012	010
1	67	tae	c	019	2	A	1	167	069	hbv	000	y	image	A	011	012	010
1	41	tae	c	011	2	A	1	168	078	hbv	000	y	image	A	011	012	010
1	64	tae	c	051	3A	B	0	166	081	hbv	002	y	image	A	011	012	010
1	72	rfa	c	021	1	A	1	162	062	hcv	002	y	image	A	011	012	010
1	63	resection	p	050	1	A	1	177	072	all negative	000	n	histology	A	012	012	010
1	66	resection	p	030	1	A	1	165	074	hbv	000	n	histology	A	012	012	010
1	59	rfa	p	017	1	0	1	170	074	hbv	000	n	image	A	012	012	010
1	77	other	p	068	3B	C	1	162	049	hcv	041	n	image	A	012	012	010
1	61	rfa	c	013	1	0	1	167	077	hcv	000	y	image	A	012	012	010
1	63	tae	c	032	2	B	1	171	077	hbv	004	y	image	A	012	012	010
1	85	tae	c	049	1	A	1	169	074	all negative	206	y	image	A	012	012	010
2	88	BSC	c	094	1	D	0	unknown	043	hcv	993	n	image	B	013	012	010
1	60	other	p	029	4B	C	0	160	067	hcv	004	y	image	A	015	012	010
1	62	resection	p	020	1	0	1	168	059	hcv	039	n	histology	A	017	012	010
1	48	tae	c	071	3C	D	0	unknown	unknown	all negative	000	n	image	A	024	012	010
1	82	rfa	p	030	1	A	0	170	077	all negative	000	y	image	A	034	012	010
1	53	rfa	c	038	1	A	0	165	058	hcv	732	y	image	A	089	012	010
2	68	transplant	p	015	2	A	1	148	053	hcv	000	y	histology	A	005	013	010
2	71	rfa	p	031	1	A	0	149	054	hcv	000	y	image	A	005	013	010
2	52	tae	c	030	1	A	0	161	060	hcv	074	y	image	A	005	013	010
2	58	resection	p	024	1	0	0	152	048	hbv	000	y	histology	A	006	013	010
1	071	tae	c	024	2	A	0	155	073	hcv	001	y	image	A	006	013	010
1	63	resection	p	065	1	A	1	169	070	hbv	000	n	histology	A	007	013	010
1	68	resection	p	065	3A	B	0	162	062	hcv	001	y	histology	A	007	013	010
2	51	rfa	p	018	2	A	0	163	069	hbv	007	y	image	A	007	013	010
2	78	other	c	140	3A	B	1	157	056	all negative	024	y	image	A	007	013	010
1	63	resection	p	052	1	A	1	159	049	hcv	000	n	histology	A	008	013	010
1	65	resection	p	022	2	A	1	176	087	hcv	000	n	histology	A	008	013	010
1	58	resection	p	032	1	A	1	174	078	hbv	000	y	histology	A	008	013	010
2	64	rfa	p	009	1	0	1	154	054	hbv	054	n	image	A	008	013	010
2	64	rfa	p	018	1	0	1	161	076	hbv	000	y	image	A	008	013	010
1	50	rfa	p	043	1	B	1	178	073	hcv	004	y	image	A	008	013	010
1	65	other	p	084	3C	C	0	171	067	hbv	016	y	image	A	008	013	010
1	71	tae	c	019	1	A	0	156	050	hbv	029	y	image	A	008	013	010
1	52	resection	p	016	1	0	1	166	074	hbv	000	n	histology	A	009	013	010
1	48	resection	p	022	1	A	1	173	081	hcv	000	y	histology	A	009	013	010
1	74	rfa	p	020	1	0	0	159	074	all negative	000	n	image	A	009	013	010
1	57	tae	c	029	1	A	1	166	069	hbv	000	y	image	A	009	013	010
1	63	rfa	c	010	1	0	1	174	098	hbv	000	y	image	A	009	013	010
1	51	rfa	p	029	1	A	1	174	092	hcv	000	y	image	A	009	013	010
1	64	tae	c	026	1	A	0	169	058	hcv	001	y	image	A	009	013	010
2	61	rfa	c	015	1	A	1	150	061	hcv	001	y	image	A	009	013	010
1	60	tae	p	035	2	B	0	168	072	hcv	047	y	image	A	009	013	010
1	65	resection	p	047	1	B	1	158	059	hbv	993	n	histology	A	010	013	010
2	74	resection	p	031	1	A	1	152	056	hcv	021	y	histology	A	010	013	010
1	64	rfa	p	017	1	0	1	172	059	hbv	000	y	image	A	010	013	010
1	67	tae	c	018	2	B	1	156	052	hcv	008	y	image	A	010	013	010
1	60	resection	p	021	1	A	0	158	046	hbv	000	n	histology	A	011	013	010
1	46	resection	p	065	3A	B	0	167	066	hbv	258	y	histology	A	011	013	010
1	73	tae	c	025	2	A	1	155	059	hbv	000	y	image	A	011	013	010
1	57	rfa	c	019	1	0	1	169	066	hbv	000	y	image	A	011	013	010
1	61	rfa	c	025	1	A	0	161	069	hbv	000	y	image	A	011	013	010
1	49	resection	p	032	2	B	1	167	070	hbv	007	y	histology	A	012	013	010
2	71	resection	p	038	2	B	0	151	068	hcv	004	y	histology	A	017	013	010
1	82	tae	p	100	3A	C	0	160	050	hcv	000	y	image	A	023	013	010
1	61	tae	p	086	3B	C	1	unknown	085	hbv	002	y	image	A	028	013	010
1	60	target	p	unknown	3B	C	0	162	065	all negative	404	y	image	A	034	013	010
1	75	rfa	p	026	1	A	0	162	066	all negative	000	y	image	A	005	014	010
2	60	transplant	p	077	3A	B	1	157	058	hcv	002	y	histology	A	006	014	010
2	53	resection	p	100	3C	C	1	162	056	all negative	342	n	image	A	007	014	010
1	49	rfa	c	020	1	0	1	162	069	alcohol	000	y	image	A	007	014	010
2	58	tae	p	046	2	B	1	155	065	hcv	001	y	image	A	007	014	010
2	67	rfa	c	019	1	0	1	154	059	hbv	021	y	image	A	007	014	010
2	77	rfa	c	018	1	0	1	140	058	hcv	041	y	image	A	007	014	010
1	058	resection	p	025	1	A	1	165	074	hbv	001	n	histology	A	008	014	010
1	66	resection	p	030	1	A	1	173	080	hbv	002	y	histology	A	008	014	010
1	70	rfa	c	020	2	A	1	168	069	hbv	000	y	image	A	008	014	010
1	57	tae	c	016	2	A	1	180	085	hbv	000	y	image	A	008	014	010
2	68	rfa	c	018	1	0	1	152	069	hcv	000	y	image	A	008	014	010
2	66	rfa	c	017	2	A	1	151	074	hcv	002	y	image	A	008	014	010
1	58	tae	c	030	2	A	1	157	055	hbv	003	y	image	A	008	014	010
2	78	rfa	c	014	1	0	1	156	056	hcv	000	y	image	A	009	014	010
1	60	target	c	unknown	3C	C	0	167	055	hbv	993	y	image	A	009	014	010
1	65	tae	p	130	2	C	0	159	057	hcv	968	n	histology	A	010	014	010
1	41	resection	p	018	1	A	1	172	095	hbv	000	y	histology	A	010	014	010
1	53	tae	c	054	1	A	1	179	078	all negative	000	n	image	A	010	014	010
1	66	target	p	049	2	B	0	157	074	all negative	000	y	image	A	010	014	010
1	64	tae	c	056	3A	C	0	167	086	hcv	000	y	image	A	011	014	010
1	68	tae	c	059	3A	B	1	162	075	hbv	023	y	image	A	011	014	010
1	058	resection	p	021	1	A	1	163	060	hbv	000	n	histology	A	012	014	010
1	77	tae	c	120	3A	B	0	159	055	hcv	046	y	image	A	012	014	010
1	77	tae	c	037	2	C	0	168	070	hbv	001	y	image	A	013	014	010
1	61	target	p	090	3B	C	1	158	051	hcv	372	y	image	A	013	014	010
1	63	rfa	p	037	2	B	0	160	060	hcv	000	y	image	A	091	014	010
1	60	tae	c	012	2	A	0	172	081	alcohol	000	y	image	A	150	014	010
2	76	rfa	p	017	1	0	1	153	055	hcv	000	y	image	A	unknown	014	010
2	68	rfa	c	028	1	A	1	158	064	all negative	000	y	image	A	006	015	010
2	66	rfa	p	030	1	A	1	164	086	hbv	004	y	image	A	006	015	010
2	70	tae	p	038	1	A	1	153	077	hcv	000	n	image	A	007	015	010
1	70	resection	p	083	3A	B	1	153	046	hcv	098	y	histology	A	008	015	010
2	63	resection	p	022	1	A	1	161	063	hcv	114	y	histology	A	008	015	010
1	58	rfa	c	024	1	A	1	165	061	alcohol	000	y	image	A	008	015	010
1	69	rfa	p	029	4B	C	0	166	063	hcv	062	y	image	A	008	015	010
2	73	tae	c	058	3B	C	0	147	048	all negative	229	y	image	A	008	015	010
1	47	resection	p	043	1	A	1	178	092	hbv	000	n	histology	A	009	015	010
1	59	other	p	170	4B	C	1	171	073	all negative	020	n	histology	A	009	015	010
2	67	resection	p	029	2	A	0	167	073	hbv	000	y	histology	A	009	015	010
1	65	resection	p	043	1	A	1	155	062	all negative	008	n	image	A	009	015	010
1	49	tae	p	028	2	B	0	165	075	hbv	001	y	image	A	009	015	010
1	66	tae	p	052	4B	C	0	175	072	hbv	002	y	image	A	009	015	010
1	85	target	c	092	4A	C	0	163	059	hcv	993	y	image	A	009	015	010
1	063	resection	p	042	1	A	1	158	057	hbv	001	n	histology	A	010	015	010
1	60	rfa	c	020	1	0	1	180	076	hbv	001	y	image	A	010	015	010
1	60	tae	c	030	2	B	0	165	071	hcv	078	y	image	A	010	015	010
1	66	target	p	110	3B	C	0	161	045	hcv	207	y	image	A	010	015	010
1	50	target	p	160	4B	C	0	163	059	alcohol	993	y	image	A	011	015	010
1	49	resection	p	018	1	0	1	165	059	hbv	005	y	histology	A	012	015	010
1	54	resection	p	035	1	A	1	159	084	hcv	000	y	histology	A	013	015	010
1	78	resection	p	055	1	A	1	160	078	hcv	000	n	histology	A	015	015	010
2	73	BSC	c	020	1	D	0	157	066	hcv	002	y	image	C	016	015	010
1	70	rfa	p	025	1	A	1	160	072	hcv	000	n	image	A	019	015	010
1	38	resection	p	025	1	0	1	186	079	hbv	064	n	histology	A	023	015	010
1	67	rfa	c	017	1	0	0	160	066	hbv	000	y	image	A	090	015	010
2	67	tae	c	031	1	A	0	152	062	hbv	000	y	image	A	005	016	010
2	70	rfa	p	032	1	A	1	157	053	all negative	317	n	histology	A	006	016	010
1	58	resection	p	025	1	A	1	162	067	hbv	000	y	histology	A	007	016	010
1	70	resection	p	023	1	A	1	160	072	all negative	000	y	histology	A	009	016	010
1	72	resection	p	063	3C	B	0	158	054	hcv	014	n	histology	A	010	016	010
1	69	resection	p	155	3A	B	0	160	066	all negative	057	n	histology	A	010	016	010
1	45	resection	p	139	1	A	0	165	063	all negative	088	n	histology	A	010	016	010
1	63	tae	c	025	2	A	0	158	068	hcv	003	y	image	A	010	016	010
1	66	resection	p	022	1	0	1	176	079	hbv	010	y	histology	A	011	016	010
1	69	tae	p	050	2	B	0	155	060	all negative	000	y	image	A	012	016	010
2	79	rfa	p	025	2	A	1	148	076	hcv	000	y	image	A	012	016	010
1	56	tae	c	051	3A	B	0	169	072	hbv	001	y	image	A	012	016	010
1	67	resection	p	105	3A	C	1	178	058	hbv	020	n	histology	A	013	016	010
1	49	resection	p	028	1	A	1	173	066	hbv	000	n	histology	A	014	016	010
1	74	tae	p	057	1	C	0	161	059	hcv	000	y	image	A	014	016	010
1	62	resection	p	021	1	0	1	168	062	hbv	000	y	histology	A	016	016	010
1	75	rfa	c	020	1	0	1	165	067	hcv	012	y	image	A	016	016	010
1	78	resection	p	026	1	A	0	158	053	hcv	000	y	histology	A	018	016	010
2	63	tae	p	080	3A	C	0	158	058	all negative	000	y	image	A	006	017	010
2	52	resection	p	035	1	A	1	161	055	hbv	347	n	histology	A	007	017	010
1	47	resection	p	136	3A	B	1	140	047	hbv	469	n	histology	A	007	017	010
1	55	tae	c	028	2	A	1	169	105	hbv	000	y	image	A	007	017	010
1	52	tae	c	038	1	A	1	170	079	hbv	001	y	image	A	007	017	010
1	68	rfa	p	020	1	0	0	155	057	hbv	000	y	image	A	008	017	010
1	60	resection	p	025	1	A	1	157	048	hcv	000	n	histology	A	009	017	010
1	65	resection	p	031	1	A	0	169	079	hcv	000	n	histology	A	009	017	010
1	56	resection	p	012	2	A	1	170	064	hbv	015	n	histology	A	009	017	010
2	84	BSC	p	094	4A	D	0	147	042	hcv	236	y	image	B	009	017	010
1	94	tae	p	020	2	A	1	165	067	all negative	000	y	image	A	010	017	010
1	58	other	c	146	3A	C	0	162	059	hbv	518	y	image	A	010	017	010
1	58	resection	p	030	1	A	0	167	061	hcv	000	n	histology	A	011	017	010
1	64	tae	p	030	2	B	1	172	060	hcv	000	y	image	A	011	017	010
1	71	resection	p	129	3C	B	0	174	094	hcv	014	y	histology	A	012	017	010
1	64	resection	p	035	2	B	0	167	072	hcv	022	y	histology	A	012	017	010
1	70	tae	c	066	1	A	1	160	075	hbv	000	y	image	A	013	017	010
1	61	resection	p	085	1	A	1	168	077	all negative	000	n	image	A	015	017	010
1	74	rfa	c	019	1	0	1	165	071	hbv	000	n	image	A	018	017	010
2	78	tae	c	028	1	C	0	158	052	hcv	000	y	image	A	007	018	010
1	52	tae	c	027	3B	C	0	161	062	hbv	001	y	image	A	008	018	010
1	85	rfa	p	021	1	A	1	158	057	all negative	000	n	image	A	019	018	010
2	70	resection	p	024	3A	B	1	150	044	hcv	016	n	histology	A	006	019	010
2	63	rfa	c	026	1	A	0	156	074	hcv	002	y	image	A	007	019	010
1	65	tae	p	023	2	B	0	162	065	alcohol	002	y	image	A	009	019	010
1	063	rfa	c	018	2	A	1	173	103	hbv	000	n	histology	A	010	019	010
1	62	resection	p	025	1	A	1	176	080	hbv	014	n	histology	A	010	019	010
1	71	tae	c	021	1	A	1	160	078	hbv	002	y	image	A	010	019	010
1	58	tae	p	040	2	B	1	168	075	hcv	017	y	image	A	010	019	010
1	83	resection	p	018	1	0	1	156	064	hcv	004	y	histology	A	011	019	010
1	60	rfa	c	027	2	A	0	156	079	hbv	001	y	image	A	011	019	010
2	62	resection	p	042	1	B	1	155	059	hcv	333	y	histology	A	007	020	010
1	65	tae	c	039	1	A	1	169	066	hbv	000	y	image	A	008	020	010
1	73	rfa	c	017	1	0	0	161	071	all negative	000	y	image	A	009	020	010
1	061	resection	p	015	1	0	0	154	054	hcv	001	y	histology	A	006	021	010
2	58	rfa	c	012	1	0	1	153	057	all negative	002	y	image	A	007	021	010
2	74	rfa	p	020	1	0	1	150	064	all negative	000	y	image	A	009	021	010
1	46	target	p	085	4B	C	0	170	065	hbv	000	y	image	A	010	021	010
1	62	rfa	p	030	2	B	1	156	062	alcohol	000	y	image	A	013	021	010
1	82	other	p	035	1	A	1	165	068	hcv	000	y	image	A	017	021	010
1	45	tae	p	035	2	B	0	176	099	hbv	003	y	image	A	007	022	010
1	72	target	p	060	4B	C	0	167	unknown	all negative	230	y	image	A	015	022	010
1	56	rfa	c	012	1	0	1	171	075	hcv	000	n	image	A	009	023	010
1	62	tae	p	020	1	0	1	179	057	hbv	001	y	image	A	009	023	010
2	81	BSC	c	038	4B	C	0	unknown	051	hcv	050	y	image	A	015	023	010
1	78	tae	p	074	3A	C	1	174	052	hbv	001	y	image	A	091	023	010
1	49	tae	c	120	3A	B	0	172	086	hbv	000	y	image	A	006	024	010
1	55	other	p	080	3B	C	1	166	065	hcv	993	y	histology	A	008	024	010
1	51	transplant	p	035	2	B	1	175	096	hbv	001	y	histology	A	009	024	010
1	75	tae	p	082	3A	B	0	167	074	hbv	000	y	image	A	009	024	010
1	55	resection	p	012	1	0	1	175	096	hbv	000	n	histology	A	010	024	010
1	55	tae	c	020	1	0	1	171	094	hcv	001	y	image	A	010	024	010
1	52	tae	c	unknown	2	B	1	unknown	unknown	hbv	000	y	image	A	009	025	010
2	78	rfa	p	036	1	A	1	148	053	hcv	000	y	image	A	007	027	010
1	53	rfa	c	017	1	0	1	166	070	hcv	000	y	image	A	009	028	010
1	57	other	c	040	4B	C	0	172	120	alcohol	001	y	image	A	008	031	010
1	71	BSC	c	045	4B	C	0	176	073	all negative	993	y	image	B	010	031	010
1	65	transplant	p	071	3A	B	1	176	066	all negative	015	y	histology	A	007	033	010
1	37	resection	p	075	1	A	0	172	072	hbv	011	n	histology	A	008	033	010
1	46	rfa	c	029	2	A	0	173	104	hbv	048	y	image	A	007	034	010
1	81	BSC	c	160	3A	C	0	160	044	hbv	129	y	image	B	007	041	010
1	53	BSC	p	200	4B	C	0	177	061	hbv	993	n	image	B	013	041	010
2	62	BSC	c	171	4B	C	0	149	064	all negative	271	y	image	B	014	043	010
1	85	BSC	c	022	1	D	0	178	051	all negative	001	y	image	B	015	044	010
1	42	resection	p	084	3C	B	0	167	079	hbv	072	n	histology	A	009	048	010
1	65	resection	p	035	3C	C	1	160	058	all negative	000	n	histology	A	112	062	010
1	64	target	p	060	4A	C	0	173	074	hcv	007	n	image	A	017	153	010
2	066	resection	p	049	3B	C	1	152	052	hbv	213	y	histology	A	005	001	011
1	88	tae	p	026	1	A	0	168	054	all negative	000	y	image	A	017	002	011
1	63	resection	p	026	1	A	1	162	061	hcv	001	n	histology	A	030	003	011
1	40	resection	p	140	1	A	1	172	070	all negative	000	n	histology	A	014	004	011
1	66	other	p	013	2	C	0	150	043	all negative	007	y	image	A	014	004	011
1	79	rfa	p	028	1	A	0	165	076	hcv	013	n	image	A	086	004	011
1	57	resection	p	080	1	A	0	168	077	hcv	036	n	histology	A	153	004	011
1	064	resection	p	035	1	A	1	166	052	hcv	000	n	histology	A	unknown	004	011
2	063	resection	p	021	3B	C	0	156	051	hbv	000	y	histology	A	006	005	011
2	67	resection	p	075	3A	D	1	156	049	hcv	001	y	histology	A	007	005	011
2	82	rfa	p	021	1	A	1	153	040	hbv	000	n	image	A	009	005	011
1	42	tae	p	033	4B	C	0	173	080	hcv	030	n	image	A	011	005	011
1	064	resection	p	018	1	A	1	159	066	hcv	001	y	histology	A	014	005	011
1	68	other	p	200	3B	D	0	161	070	all negative	001	n	image	A	020	005	011
2	79	resection	p	028	1	A	1	152	060	hbv	000	y	histology	A	006	006	011
2	33	resection	p	038	1	A	1	169	053	hbv	993	y	histology	A	006	006	011
2	068	resection	p	072	1	A	1	162	062	hcv	000	n	histology	A	007	006	011
1	35	resection	p	136	3C	C	0	174	053	hbv	004	n	histology	A	008	006	011
2	65	resection	p	065	4A	C	0	160	066	hbv	000	y	histology	A	008	006	011
1	63	tae	p	060	3B	C	0	155	074	all negative	002	y	image	A	009	006	011
1	62	tae	c	027	1	A	0	159	075	hbv	003	y	image	A	009	006	011
1	62	resection	p	115	3B	C	1	162	072	all negative	000	n	histology	A	011	006	011
1	83	rfa	p	035	1	D	1	163	040	hcv	000	n	image	A	011	006	011
1	53	resection	p	020	1	0	1	166	065	hbv	000	n	histology	A	012	006	011
1	58	rfa	c	016	1	0	1	168	071	hbv	000	n	image	A	013	006	011
1	077	tae	p	035	2	A	0	157	047	hbv	140	n	image	A	014	006	011
1	76	resection	p	040	1	A	1	168	069	hcv	008	n	histology	A	018	006	011
1	46	resection	p	040	1	C	0	158	049	hcv	001	y	histology	A	111	006	011
2	49	other	p	141	4B	C	0	167	057	hbv	148	n	image	A	004	007	011
2	66	resection	p	014	1	A	1	146	061	all negative	095	y	histology	A	006	007	011
1	063	tae	c	100	1	A	1	168	074	hbv	014	y	image	A	007	007	011
1	68	other	p	015	4B	C	0	152	056	hbv	285	n	image	A	008	007	011
1	59	tae	p	085	3A	B	0	159	052	hbv	000	y	image	A	008	007	011
1	041	other	p	093	3B	C	0	170	079	hbv	993	y	image	A	008	007	011
1	51	resection	p	030	1	A	0	166	074	hbv	000	n	histology	A	009	007	011
1	51	resection	p	046	1	A	1	179	073	hbv	082	n	histology	A	009	007	011
1	55	resection	p	016	1	A	1	167	087	hbv	059	y	histology	A	009	007	011
1	051	other	c	250	3B	C	0	162	056	hbv	084	n	image	A	009	007	011
1	59	resection	p	072	3B	C	0	166	063	hcv	220	n	histology	A	010	007	011
2	63	rfa	c	023	1	A	1	155	071	hcv	000	n	image	A	010	007	011
1	60	tae	c	019	2	A	1	167	073	hcv	001	y	image	A	010	007	011
1	50	target	p	041	3C	C	0	unknown	unknown	hbv	005	y	image	A	010	007	011
1	078	resection	p	078	4B	C	0	158	058	hcv	001	y	histology	A	011	007	011
1	43	tae	c	083	3A	B	0	166	055	hbv	993	n	image	A	011	007	011
2	79	rfa	p	017	1	C	1	155	065	hcv	009	y	image	A	011	007	011
1	70	tae	c	036	1	A	1	170	063	hbv	016	y	image	A	011	007	011
2	79	tae	p	031	2	B	0	156	056	all negative	392	y	image	A	011	007	011
2	71	resection	p	015	1	0	1	152	064	hcv	010	y	histology	A	012	007	011
1	067	other	p	043	4B	C	0	159	074	hbv	000	n	image	A	012	007	011
1	65	other	p	152	4B	C	0	154	055	hbv	436	y	image	A	012	007	011
2	68	tae	c	020	2	A	0	155	054	hcv	006	y	image	A	013	007	011
1	77	rfa	c	014	1	0	1	176	076	hcv	013	y	image	A	013	007	011
1	059	resection	p	019	2	A	0	161	067	hcv	001	y	histology	A	018	007	011
2	67	BSC	c	259	4B	D	0	155	050	hcv	624	y	image	B	022	007	011
2	70	tae	c	052	3A	B	1	156	054	hbv	000	y	image	A	024	007	011
1	72	resection	p	026	1	A	0	162	075	hbv	005	n	histology	A	025	007	011
1	55	transplant	p	037	1	C	0	165	050	hcv	000	y	histology	B	026	007	011
1	66	other	p	112	4B	D	0	158	065	hcv	000	n	image	A	006	008	011
1	50	resection	p	015	1	A	1	172	064	hbv	001	n	histology	A	008	008	011
1	061	resection	p	030	2	A	1	164	059	hbv	005	y	histology	A	008	008	011
1	73	resection	p	039	1	A	0	169	061	hbv	098	y	histology	A	008	008	011
1	49	rfa	p	015	1	0	1	177	074	hbv	000	y	image	A	008	008	011
2	79	rfa	c	016	2	A	1	145	058	hcv	000	y	image	A	008	008	011
1	64	rfa	c	011	1	0	1	160	067	hcv	000	y	image	A	008	008	011
1	76	tae	c	100	3A	C	1	154	061	hbv	002	y	image	A	008	008	011
1	54	target	p	unknown	3B	C	0	148	055	hbv	003	y	image	A	008	008	011
1	70	rfa	c	017	1	0	1	155	043	alcohol	021	y	image	A	008	008	011
1	60	resection	p	016	1	0	1	164	063	hbv	075	n	histology	A	009	008	011
1	38	resection	p	105	3C	B	0	169	053	hcv	569	n	histology	A	009	008	011
1	45	resection	p	061	1	A	1	171	076	hbv	000	y	histology	A	009	008	011
2	73	resection	p	015	1	0	1	146	042	hcv	000	y	histology	A	009	008	011
1	84	rfa	p	026	1	A	1	158	053	hbv	000	n	image	A	009	008	011
1	57	rfa	p	030	1	A	0	168	084	hbv	000	y	image	A	009	008	011
1	69	rfa	c	011	1	0	1	160	054	hcv	000	y	image	A	009	008	011
1	48	tae	c	024	3B	C	0	170	070	hcv	364	y	image	A	009	008	011
1	63	target	c	073	3B	C	0	170	070	hbv	993	y	image	A	009	008	011
1	069	rfa	p	064	3A	B	1	159	078	hbv	001	y	image	A	010	008	011
2	72	tae	c	030	2	A	1	152	054	hcv	030	y	image	A	010	008	011
1	72	resection	p	052	1	A	1	169	076	hbv	547	n	histology	A	011	008	011
1	34	target	c	170	4B	C	0	173	060	hbv	993	n	image	A	011	008	011
1	69	tae	p	023	2	B	1	165	082	hbv	000	y	image	A	011	008	011
1	57	tae	p	017	2	A	0	164	069	hbv	068	y	image	A	011	008	011
1	79	target	p	134	3C	C	0	156	043	all negative	001	n	image	A	014	008	011
1	62	tae	p	068	3A	B	0	170	069	hbv	002	y	image	A	014	008	011
1	041	resection	p	010	1	0	1	175	078	hcv	000	y	histology	A	unknown	008	011
2	39	target	c	150	4B	C	0	166	051	hbv	993	n	image	A	004	009	011
2	051	transplant	p	018	1	0	1	159	059	hbv	000	y	histology	A	005	009	011
1	25	other	p	190	4B	C	0	167	063	hbv	993	n	image	A	005	009	011
2	78	resection	p	035	1	A	1	151	049	all negative	000	n	histology	A	006	009	011
2	80	rfa	p	027	1	A	1	149	040	hcv	000	n	image	A	006	009	011
2	064	tae	p	024	2	B	1	152	045	hcv	013	y	image	A	006	009	011
2	066	resection	p	028	1	A	0	151	055	hcv	000	n	histology	A	007	009	011
2	36	resection	p	090	1	A	1	158	052	hbv	610	n	histology	A	007	009	011
2	39	other	p	130	4B	C	0	166	059	all negative	993	n	image	A	007	009	011
1	69	other	c	049	3B	C	0	160	050	all negative	112	y	image	A	007	009	011
1	035	resection	p	175	3A	B	0	169	065	hbv	993	n	histology	A	008	009	011
1	31	resection	p	014	1	0	1	171	080	hbv	000	y	histology	A	008	009	011
1	55	rfa	c	023	2	A	1	170	069	hbv	001	y	image	A	008	009	011
1	66	target	p	100	4B	C	0	168	056	hbv	993	y	image	A	008	009	011
1	75	resection	p	095	3C	B	0	168	065	all negative	993	n	histology	A	009	009	011
1	62	resection	p	010	1	0	1	163	065	hbv	000	y	histology	A	009	009	011
1	061	resection	p	022	1	A	1	169	085	hbv	080	y	histology	A	009	009	011
1	062	tae	c	023	1	A	1	168	074	hbv	000	y	image	A	009	009	011
1	52	tae	p	016	1	D	0	162	052	hcv	000	y	image	A	009	009	011
2	62	rfa	p	020	1	0	0	152	055	hcv	003	y	image	A	009	009	011
1	50	other	c	062	1	A	0	167	105	hbv	088	y	image	A	009	009	011
1	49	resection	p	020	1	0	1	175	073	hbv	006	n	histology	A	010	009	011
1	64	resection	p	052	1	A	1	163	075	all negative	000	y	histology	A	010	009	011
1	44	resection	p	017	1	A	1	168	076	hbv	019	y	histology	A	010	009	011
2	82	rfa	c	018	1	C	1	156	043	hcv	002	n	image	A	010	009	011
1	60	rfa	c	013	1	0	1	168	065	hbv	000	y	image	A	010	009	011
1	63	tae	c	024	1	A	1	161	078	all negative	001	y	image	A	010	009	011
2	77	tae	p	020	1	0	0	144	056	hbv	001	y	image	A	010	009	011
1	63	rfa	c	031	2	B	1	164	061	hbv	001	y	image	A	010	009	011
2	78	tae	c	033	1	A	1	149	059	hcv	006	y	image	A	010	009	011
1	073	BSC	p	120	3B	C	0	150	045	hbv	002	y	image	B	010	009	011
2	079	rfa	p	027	1	A	0	155	067	hcv	007	n	image	A	011	009	011
2	70	other	p	041	3B	C	0	149	071	all negative	069	y	image	A	011	009	011
1	54	resection	p	070	3B	C	0	185	070	hbv	001	y	histology	A	012	009	011
1	59	rfa	c	020	1	0	1	173	080	hbv	000	y	image	A	012	009	011
1	75	tae	p	083	3B	C	1	163	062	hcv	000	y	image	A	013	009	011
2	78	tae	c	079	3C	C	0	155	072	all negative	114	y	image	A	013	009	011
1	64	tae	p	095	3A	B	1	170	084	hbv	000	y	image	A	015	009	011
1	75	BSC	p	100	4B	C	0	166	060	alcohol	993	y	image	C	024	009	011
1	78	tae	c	087	1	C	0	unknown	066	all negative	001	y	image	A	025	009	011
1	60	resection	p	032	2	B	1	165	058	hbv	011	y	histology	A	026	009	011
1	71	resection	p	150	1	A	0	176	064	hcv	007	n	histology	A	029	009	011
2	32	other	p	170	3A	B	0	164	055	hbv	993	n	histology	A	005	010	011
1	54	resection	p	022	1	A	1	174	092	hcv	001	y	histology	A	005	010	011
1	048	resection	p	015	1	0	1	166	059	hbv	000	y	histology	A	007	010	011
1	31	resection	p	033	1	A	1	164	065	hbv	357	y	histology	A	007	010	011
2	69	tae	p	031	2	B	1	151	047	hbv	000	y	image	A	007	010	011
2	63	tae	p	066	2	C	0	152	055	hcv	003	y	image	A	007	010	011
2	66	tae	p	026	2	B	1	156	078	hcv	028	y	image	A	007	010	011
2	59	rfa	c	033	1	A	1	158	056	hcv	148	y	image	A	007	010	011
1	77	resection	p	047	1	A	0	161	062	all negative	000	n	histology	A	008	010	011
2	61	resection	p	012	1	0	1	157	061	hcv	009	y	histology	A	008	010	011
1	39	other	p	107	3B	C	0	165	092	hbv	000	y	image	A	008	010	011
1	79	rfa	c	020	1	0	1	162	062	hbv	005	y	image	A	008	010	011
2	63	rfa	p	019	2	A	0	163	067	hbv	005	y	image	A	008	010	011
2	072	rfa	p	022	1	A	1	160	072	hcv	007	y	image	A	008	010	011
1	49	tae	p	020	2	B	0	173	068	hbv	237	y	image	A	008	010	011
2	77	target	c	072	3B	C	0	145	048	hcv	799	y	image	A	008	010	011
1	32	resection	p	022	1	A	1	162	047	hbv	000	y	histology	A	009	010	011
1	62	tae	p	071	3A	B	0	152	050	hcv	001	y	image	A	009	010	011
1	58	tae	c	009	1	0	1	162	065	hbv	002	y	image	A	009	010	011
1	65	rfa	c	020	1	0	1	172	072	hcv	002	y	image	A	009	010	011
1	58	rfa	c	021	1	A	1	162	058	hbv	003	y	image	A	009	010	011
1	054	tae	p	015	1	0	0	171	087	hcv	003	y	image	A	009	010	011
1	69	other	c	100	4B	C	0	166	084	all negative	504	y	image	A	009	010	011
1	48	other	p	161	4B	C	0	175	074	hbv	993	y	image	A	009	010	011
1	59	resection	p	060	1	A	1	168	075	hcv	002	n	histology	A	010	010	011
1	54	resection	p	147	1	A	1	172	083	all negative	993	n	histology	A	010	010	011
1	76	tae	c	unknown	2	A	0	169	055	hcv	005	y	image	A	010	010	011
1	58	rfa	p	015	1	0	1	168	076	hbv	083	y	image	A	010	010	011
1	71	resection	p	018	2	A	1	165	067	hbv	000	y	histology	A	011	010	011
1	68	resection	p	083	1	A	1	170	070	all negative	001	y	histology	A	011	010	011
1	55	resection	p	147	1	A	0	177	070	all negative	002	n	image	A	011	010	011
1	79	tae	p	060	1	C	1	167	053	hbv	000	y	image	A	011	010	011
2	73	tae	c	055	3A	B	0	158	078	hbv	035	y	image	A	011	010	011
2	66	rfa	p	015	2	A	1	150	044	hcv	001	y	image	A	015	010	011
2	51	tae	c	032	1	C	0	151	069	all negative	032	y	image	A	018	010	011
1	64	BSC	c	063	4B	C	0	172	062	hbv	111	y	image	A	004	011	011
1	51	resection	p	034	3A	B	1	171	097	all negative	001	y	histology	A	007	011	011
1	64	rfa	c	020	1	0	1	170	057	hcv	000	y	image	A	007	011	011
1	47	resection	p	021	1	A	1	175	072	hcv	000	y	histology	A	008	011	011
1	39	tae	p	033	2	B	0	171	075	hcv	001	y	image	A	008	011	011
2	64	tae	c	038	1	A	1	152	067	hcv	002	y	image	A	008	011	011
2	87	rfa	c	024	1	A	0	142	050	hcv	040	y	image	A	008	011	011
2	68	tae	c	040	2	B	0	154	066	hcv	053	y	image	A	008	011	011
1	59	resection	p	048	1	A	1	158	068	hbv	000	y	histology	A	009	011	011
1	51	resection	p	030	1	A	1	167	073	all negative	054	y	histology	A	009	011	011
1	64	resection	p	021	1	A	1	163	067	hbv	794	y	histology	A	009	011	011
2	073	rfa	p	017	1	0	0	168	055	hcv	003	n	image	A	009	011	011
1	60	rfa	c	029	2	A	1	154	058	hbv	000	y	image	A	009	011	011
1	35	resection	p	073	1	A	1	178	055	hbv	993	n	histology	A	010	011	011
1	70	rfa	p	020	1	0	0	159	058	hbv	000	y	image	A	010	011	011
1	58	tae	c	025	2	A	0	171	077	hbv	000	y	image	A	010	011	011
1	59	tae	c	034	2	B	0	170	079	hbv	000	y	image	A	010	011	011
1	87	rfa	c	017	1	0	1	149	050	hbv	001	y	image	A	010	011	011
2	71	rfa	p	016	1	0	1	158	048	hcv	002	y	image	A	010	011	011
1	56	tae	p	055	3A	B	1	156	059	hbv	003	y	image	A	010	011	011
1	65	rfa	c	021	1	0	1	168	068	hcv	004	y	image	A	010	011	011
2	79	other	c	120	3A	B	0	157	057	alcohol	007	y	image	A	010	011	011
2	72	tae	c	037	2	B	0	unknown	unknown	hcv	013	y	image	A	010	011	011
1	61	target	p	118	4B	C	0	164	062	hbv	029	y	image	A	010	011	011
1	062	resection	p	040	1	A	0	160	071	hcv	016	y	histology	A	011	011	011
1	059	tae	c	019	1	0	0	157	070	hbv	003	y	image	A	011	011	011
2	79	tae	p	018	2	A	0	148	046	hcv	004	y	image	A	011	011	011
1	58	resection	p	023	1	A	1	173	071	hbv	000	y	histology	A	012	011	011
1	062	rfa	p	019	2	A	1	165	056	hbv	001	y	image	A	012	011	011
1	73	tae	c	020	1	0	0	168	096	all negative	009	y	image	A	012	011	011
1	42	other	p	115	3B	C	1	174	067	alcohol	000	y	image	A	013	011	011
1	66	tae	p	026	2	A	1	180	084	hcv	003	y	image	A	014	011	011
1	058	tae	c	058	1	A	0	166	063	hbv	614	y	image	A	014	011	011
1	58	target	p	195	4B	C	0	170	063	hbv	006	y	image	A	015	011	011
1	069	resection	p	067	1	A	1	160	059	hbv	004	y	histology	A	016	011	011
2	85	tae	c	053	1	A	0	143	051	hbv	000	y	image	A	017	011	011
1	61	target	p	120	4B	C	0	165	062	hbv	280	n	image	A	026	011	011
2	73	tae	c	043	4A	C	0	151	053	all negative	336	y	image	A	005	012	011
2	63	rfa	c	020	1	0	1	157	048	hbv	000	y	image	A	006	012	011
2	62	rfa	c	015	1	0	1	150	067	hcv	000	y	image	A	006	012	011
2	49	rfa	c	018	1	0	1	151	081	hcv	000	y	image	A	006	012	011
2	63	rfa	c	018	2	A	1	154	081	hcv	019	y	image	A	006	012	011
2	40	rfa	c	023	1	A	1	154	071	hbv	000	y	image	A	007	012	011
2	62	rfa	c	024	2	B	1	162	067	hbv	001	y	image	A	007	012	011
1	50	target	p	068	3B	C	0	163	056	hcv	002	y	image	A	007	012	011
2	68	rfa	p	029	1	A	0	155	072	hcv	002	y	image	A	007	012	011
2	71	rfa	p	026	1	A	1	152	058	hcv	000	n	image	A	008	012	011
1	61	rfa	p	020	1	0	1	160	072	hbv	000	y	image	A	008	012	011
1	57	tae	p	120	1	A	0	178	063	hbv	009	y	image	A	008	012	011
1	49	rfa	c	014	1	0	1	174	074	hcv	009	y	image	A	008	012	011
1	71	resection	p	035	1	A	0	163	079	hcv	003	n	histology	A	009	012	011
1	58	resection	p	061	3A	B	1	165	056	hbv	993	n	histology	A	009	012	011
1	78	resection	p	033	1	A	1	174	074	hbv	000	y	histology	A	009	012	011
1	70	tae	c	045	2	B	0	174	095	all negative	000	y	image	A	009	012	011
1	67	target	p	126	3B	C	1	164	075	hbv	270	y	image	A	009	012	011
1	42	resection	p	188	3C	C	0	163	064	hbv	164	n	histology	A	010	012	011
1	64	tae	c	070	3A	B	0	172	067	hcv	000	y	image	A	010	012	011
1	57	rfa	p	unknown	1	A	1	161	079	hbv	007	y	image	A	010	012	011
2	54	tae	c	017	2	B	0	159	057	hbv	043	y	image	A	010	012	011
1	42	resection	p	029	1	A	1	unknown	075	hbv	003	y	histology	A	011	012	011
1	060	resection	p	013	1	0	1	166	068	hcv	011	y	histology	A	011	012	011
1	56	target	p	140	3B	C	0	170	076	alcohol	002	y	image	A	011	012	011
1	75	tae	c	110	3B	C	0	155	050	hbv	993	y	image	A	011	012	011
1	72	resection	p	055	1	A	1	163	052	hbv	000	n	histology	A	012	012	011
1	62	other	p	116	4B	C	0	164	064	hcv	000	y	image	A	012	012	011
1	076	tae	p	034	1	A	0	168	074	hcv	004	y	image	A	012	012	011
1	58	rfa	p	unknown	2	A	1	169	071	hcv	014	y	image	A	012	012	011
1	053	rfa	p	032	2	B	1	170	073	hbv	001	y	image	A	013	012	011
1	62	rfa	c	031	1	A	0	170	065	hbv	000	y	image	A	016	012	011
1	57	target	p	100	4B	C	0	161	082	all negative	993	n	image	A	019	012	011
1	82	BSC	p	045	4B	D	0	165	062	all negative	993	y	image	A	034	012	011
1	59	tae	c	010	1	0	1	157	047	hbv	019	y	image	A	005	013	011
2	70	tae	c	024	2	A	0	151	059	all negative	000	y	image	A	006	013	011
2	61	tae	c	031	2	B	1	158	065	hcv	003	y	image	A	007	013	011
1	59	rfa	c	020	1	0	1	170	080	hbv	000	y	image	A	008	013	011
1	57	tae	c	020	1	0	1	165	058	hbv	001	y	image	A	008	013	011
1	58	tae	p	071	3A	B	0	163	080	hbv	001	y	image	A	008	013	011
1	79	tae	c	025	2	A	0	174	080	hcv	002	y	image	A	008	013	011
1	58	other	p	052	4B	D	0	unknown	unknown	hbv	007	y	image	A	008	013	011
1	61	resection	p	020	2	C	1	171	073	hbv	000	y	histology	A	009	013	011
1	56	tae	p	016	1	0	0	170	056	hbv	000	y	image	A	009	013	011
1	63	rfa	c	025	1	A	1	163	079	hcv	001	y	image	A	009	013	011
1	59	rfa	p	040	1	A	0	169	117	hbv	004	y	image	A	009	013	011
1	53	rfa	c	012	1	0	1	173	067	hcv	005	y	image	A	009	013	011
2	64	target	p	055	3B	C	0	145	055	hcv	014	y	image	A	009	013	011
1	59	target	c	089	3B	C	0	unknown	unknown	hbv	993	y	image	A	009	013	011
1	58	transplant	p	018	2	A	1	170	075	hbv	000	y	histology	A	010	013	011
1	70	resection	p	042	3C	C	0	176	064	hbv	993	y	histology	A	010	013	011
1	61	rfa	c	027	2	A	1	163	052	hbv	000	y	image	A	010	013	011
1	55	tae	p	065	3A	B	1	168	083	hbv	003	y	image	A	010	013	011
1	054	tae	c	020	2	A	0	170	076	hcv	063	y	image	A	010	013	011
1	61	target	p	080	3B	C	0	155	046	hbv	778	y	image	A	010	013	011
1	58	resection	p	032	1	A	1	174	067	hbv	007	y	histology	A	011	013	011
1	40	other	p	190	3B	C	0	176	081	hbv	000	y	image	A	011	013	011
1	77	rfa	c	026	1	A	1	161	062	hcv	000	y	image	A	012	013	011
2	75	other	p	150	4A	C	0	152	072	hcv	669	y	image	A	012	013	011
1	65	resection	p	025	1	A	1	169	073	hcv	003	y	histology	A	013	013	011
1	53	rfa	p	017	1	0	1	164	066	hbv	001	y	image	A	013	013	011
1	59	tae	c	017	1	0	1	163	057	hbv	007	y	image	A	015	013	011
1	79	rfa	c	017	2	A	0	166	069	hcv	004	y	image	A	017	013	011
2	64	rfa	p	027	1	A	0	150	051	hcv	000	n	image	A	007	014	011
1	73	target	c	053	4B	C	0	160	064	all negative	993	n	image	A	007	014	011
1	58	rfa	c	014	1	0	1	165	093	hcv	000	y	image	A	007	014	011
1	75	tae	p	103	3A	B	0	155	054	hcv	008	y	image	A	007	014	011
1	51	resection	p	042	1	A	1	162	073	hbv	000	n	histology	A	009	014	011
1	59	tae	c	018	2	A	1	170	079	all negative	002	y	image	A	009	014	011
1	68	rfa	c	033	2	B	0	167	075	hbv	032	y	image	A	009	014	011
1	71	resection	p	024	1	A	1	169	069	hbv	000	n	histology	A	010	014	011
1	83	resection	p	020	1	A	1	166	071	hcv	003	y	histology	A	010	014	011
1	62	resection	p	115	3C	C	0	167	071	hbv	045	y	histology	A	010	014	011
1	74	rfa	c	030	2	A	1	161	051	hbv	001	y	image	A	010	014	011
1	78	tae	c	109	3A	B	0	170	064	all negative	062	y	image	A	010	014	011
1	73	BSC	p	090	4B	C	0	166	056	hbv	012	y	image	B	010	014	011
1	75	resection	p	016	1	0	0	166	070	hbv	001	y	histology	A	011	014	011
2	78	tae	c	020	2	B	1	155	054	hcv	087	y	image	A	011	014	011
1	61	rfa	c	028	2	A	0	165	061	all negative	000	y	image	A	014	014	011
1	65	rfa	c	023	2	A	1	166	066	hbv	001	y	image	A	014	014	011
1	58	tae	p	028	1	A	0	168	058	hbv	000	y	image	A	006	015	011
1	59	resection	p	045	1	A	0	164	069	hcv	000	y	histology	A	008	015	011
2	71	tae	p	056	4B	C	0	154	054	hbv	993	y	image	A	008	015	011
1	61	rfa	p	024	1	A	1	172	111	hbv	001	y	image	A	009	015	011
2	62	tae	c	030	2	A	0	153	056	hcv	223	y	image	A	009	015	011
1	077	rfa	p	025	2	A	0	165	061	hcv	008	y	image	A	010	015	011
1	55	tae	c	028	1	0	1	165	072	hcv	066	y	image	A	010	015	011
1	65	resection	p	083	3B	C	1	175	081	hcv	002	y	histology	A	011	015	011
1	56	resection	p	016	1	0	1	167	083	hcv	109	y	histology	A	011	015	011
1	070	resection	p	030	1	A	0	169	064	hbv	003	y	image	A	011	015	011
1	59	tae	c	022	1	A	1	170	077	hbv	003	y	image	A	012	015	011
1	62	tae	c	011	2	A	0	163	062	hcv	042	y	image	A	012	015	011
1	62	resection	p	013	2	A	1	167	074	hcv	001	y	histology	A	013	015	011
1	58	tae	p	046	4B	C	0	177	118	hbv	751	y	image	A	013	015	011
1	54	resection	p	028	3B	C	0	167	062	hbv	001	y	histology	A	014	015	011
1	75	tae	p	026	1	A	0	172	096	all negative	000	y	image	A	017	015	011
1	64	rfa	c	021	2	A	0	167	084	hbv	000	y	image	A	028	015	011
2	66	tae	p	052	3A	B	0	157	068	hcv	000	y	image	A	006	016	011
1	46	BSC	c	026	2	D	0	174	090	hbv	034	y	image	C	007	016	011
1	051	tae	c	023	1	A	0	164	073	hbv	052	y	image	A	008	016	011
2	55	tae	c	017	2	A	0	159	081	hbv	000	y	image	A	009	016	011
1	55	tae	c	030	2	A	0	169	067	hcv	011	y	image	A	009	016	011
1	64	target	p	130	4B	C	0	172	067	hbv	057	y	image	A	009	016	011
2	64	tae	p	023	2	A	0	145	058	hcv	106	y	image	A	009	016	011
2	63	transplant	p	018	1	A	1	154	055	hcv	000	n	histology	B	009	016	011
1	69	resection	p	052	1	A	1	169	069	hcv	000	y	histology	A	010	016	011
1	68	rfa	p	029	1	A	1	153	063	hcv	001	y	image	A	010	016	011
1	73	target	c	074	4B	C	0	155	051	hcv	993	y	image	A	010	016	011
1	70	tae	c	030	2	A	1	170	073	hbv	000	y	image	A	011	016	011
1	74	tae	p	078	3A	B	0	155	051	hcv	001	y	image	A	011	016	011
1	55	resection	p	017	1	0	1	162	082	hcv	001	y	histology	A	012	016	011
2	080	resection	p	131	1	A	1	unknown	052	all negative	000	n	image	A	014	016	011
1	87	rfa	p	022	1	A	0	170	unknown	hcv	000	y	image	A	014	016	011
2	58	rfa	c	025	1	A	0	160	061	hcv	002	y	image	A	007	017	011
1	46	rfa	c	012	1	0	1	168	072	alcohol	000	y	image	A	008	017	011
2	74	tae	p	unknown	1	0	0	158	063	hcv	046	y	image	A	008	017	011
2	64	target	c	079	3B	C	0	153	049	hcv	993	y	image	A	008	017	011
1	56	rfa	p	028	1	A	0	168	060	hcv	000	y	image	A	009	017	011
1	59	rfa	c	017	2	0	1	163	067	hcv	000	y	image	A	009	017	011
1	73	rfa	c	024	1	A	0	172	068	hcv	004	y	image	A	009	017	011
2	48	rfa	p	020	1	0	0	153	060	all negative	000	y	image	A	010	017	011
1	66	tae	c	042	1	A	0	154	049	hbv	000	y	image	A	010	017	011
1	59	target	p	158	4B	C	0	174	067	all negative	005	y	image	A	011	017	011
1	59	target	c	140	4B	C	0	165	084	hbv	993	y	image	A	011	017	011
1	61	resection	p	060	3A	B	0	165	055	hbv	000	y	histology	A	012	017	011
1	74	tae	c	017	2	B	0	166	076	hcv	013	y	image	A	013	017	011
1	58	tae	c	020	2	A	0	162	092	hbv	001	y	image	A	014	017	011
1	86	tae	c	037	1	C	1	170	054	hcv	993	y	image	A	014	017	011
1	41	rfa	c	017	1	0	1	158	057	all negative	000	y	image	A	006	018	011
1	48	tae	c	020	2	B	1	158	047	alcohol	000	y	image	A	007	018	011
1	55	rfa	c	036	1	A	1	170	081	hbv	004	y	image	A	007	018	011
1	039	rfa	p	016	1	0	1	175	098	hbv	000	y	image	A	008	018	011
1	35	tae	c	137	4A	C	0	168	061	hbv	462	y	image	A	008	018	011
1	62	resection	p	142	3A	C	0	174	079	hbv	510	n	histology	A	009	018	011
1	48	tae	p	028	1	A	0	168	064	hcv	000	y	image	A	009	018	011
1	59	tae	c	016	2	A	1	168	082	all negative	001	y	image	A	009	018	011
1	53	tae	c	071	3A	B	0	172	088	hbv	161	y	image	A	010	018	011
1	73	resection	p	078	1	A	1	163	049	alcohol	001	n	histology	A	012	018	011
1	65	tae	p	059	3A	B	0	unknown	066	hcv	002	y	image	A	012	018	011
2	76	rfa	c	015	1	0	1	154	047	hcv	020	y	image	A	012	018	011
2	061	tae	p	040	3B	C	0	145	055	hcv	000	y	image	A	014	018	011
1	63	rfa	c	022	1	A	1	163	061	hcv	000	y	image	A	047	018	011
1	53	rfa	p	018	1	A	0	166	068	hbv	000	y	image	A	100	018	011
1	051	resection	p	110	3C	C	1	169	094	hcv	395	y	histology	A	006	019	011
2	055	tae	p	022	1	A	0	161	060	hcv	000	y	image	A	006	019	011
1	65	tae	p	025	1	A	0	166	066	all negative	000	y	image	A	008	019	011
1	66	rfa	c	018	1	0	0	167	065	hbv	002	y	image	A	008	019	011
1	54	tae	c	029	1	C	0	170	072	hbv	010	y	image	A	008	019	011
1	47	other	c	150	4B	C	0	172	071	alcohol	993	y	image	A	009	019	011
1	73	target	p	065	3B	C	1	173	058	all negative	993	y	image	A	009	019	011
1	038	target	p	120	3B	C	0	173	060	hbv	993	y	image	A	009	019	011
1	52	resection	p	015	1	0	1	167	050	hbv	006	y	histology	A	010	019	011
1	58	BSC	c	227	3B	C	0	158	052	hcv	269	y	image	B	011	019	011
1	64	resection	p	050	1	B	1	162	067	hcv	002	n	histology	A	012	019	011
1	56	transplant	p	030	2	A	1	173	070	all negative	000	y	histology	A	012	019	011
1	71	tae	c	030	2	A	1	157	062	hbv	000	y	image	A	012	019	011
1	64	tae	c	090	1	A	0	165	084	hcv	197	y	image	A	013	019	011
1	62	tae	p	037	2	A	0	168	068	hbv	092	y	image	A	015	019	011
1	62	target	p	202	4A	C	0	158	066	hbv	993	y	image	A	008	020	011
1	58	resection	p	020	1	0	1	174	065	hbv	000	n	histology	A	010	020	011
1	76	tae	c	090	3A	C	0	173	067	hbv	993	n	image	A	011	020	011
2	075	rfa	p	016	1	0	0	144	041	all negative	000	y	image	A	012	020	011
1	58	target	p	050	3B	C	1	160	070	hcv	000	y	image	A	012	020	011
2	58	transplant	p	023	2	A	1	157	073	hcv	001	y	histology	A	007	021	011
2	77	tae	c	018	1	0	1	147	060	hcv	001	y	image	A	009	021	011
1	50	rfa	p	029	1	A	1	179	086	all negative	003	y	image	A	009	021	011
1	081	other	p	102	3B	C	0	153	063	hcv	011	y	image	A	009	021	011
1	61	other	c	120	3C	C	0	172	065	hbv	504	y	image	A	009	021	011
1	57	target	c	179	3C	C	0	163	057	hcv	812	y	image	A	009	021	011
1	64	resection	p	027	1	A	1	159	066	hbv	008	n	histology	A	011	021	011
1	59	rfa	c	033	2	A	1	172	102	hcv	061	y	image	A	011	021	011
1	57	tae	p	014	1	0	1	163	067	all negative	000	y	image	A	013	021	011
1	58	rfa	p	021	2	A	1	163	056	alcohol	000	y	image	A	016	021	011
1	052	rfa	p	014	1	0	1	172	076	hbv	004	y	image	A	008	022	011
1	37	tae	c	042	2	B	0	165	070	hbv	240	y	image	A	008	022	011
1	84	resection	p	044	1	A	1	166	063	hbv	019	y	histology	A	015	022	011
1	64	tae	c	033	1	A	0	172	087	hcv	031	y	image	A	008	023	011
1	55	rfa	c	015	1	0	0	162	066	hbv	000	y	image	A	009	023	011
1	54	rfa	c	027	2	A	0	163	065	all negative	001	y	image	A	010	023	011
1	74	resection	p	083	4B	C	1	156	057	hcv	230	n	histology	A	011	023	011
2	60	rfa	c	028	1	A	0	156	058	hcv	004	y	image	A	006	024	011
1	52	rfa	c	027	1	A	1	167	076	hcv	001	y	image	A	007	024	011
1	60	tae	p	032	2	A	0	160	058	alcohol	003	y	image	A	009	024	011
1	55	transplant	p	037	2	A	1	162	069	hcv	004	y	histology	B	011	024	011
2	73	rfa	c	033	2	B	0	156	068	all negative	002	y	image	A	007	025	011
1	45	rfa	p	018	1	0	1	180	089	hbv	038	y	image	A	007	025	011
1	054	resection	p	042	1	A	1	176	071	hbv	000	n	histology	A	010	025	011
1	70	rfa	c	028	2	A	1	170	080	hbv	004	y	image	A	010	025	011
1	57	transplant	p	023	2	A	1	164	071	hcv	015	y	histology	B	011	025	011
1	47	tae	c	015	2	B	1	165	088	all negative	000	y	image	A	012	025	011
2	73	rfa	c	017	1	0	1	153	048	hcv	010	y	image	A	008	026	011
1	70	target	p	110	3B	C	1	158	065	hbv	005	y	image	A	009	026	011
1	060	tae	c	048	1	A	1	168	088	hbv	000	y	image	A	020	026	011
2	60	rfa	p	020	1	0	1	149	056	all negative	000	y	image	A	006	028	011
1	52	transplant	p	035	1	A	1	168	073	hcv	001	y	histology	B	007	028	011
1	51	other	p	180	3B	C	0	170	077	hbv	017	y	image	A	008	028	011
1	54	transplant	p	050	1	0	1	165	077	all negative	002	y	histology	A	013	028	011
1	73	other	p	084	3B	C	0	169	069	hbv	004	n	image	A	021	028	011
1	42	resection	p	012	1	B	0	168	058	hbv	993	n	histology	A	009	030	011
1	61	tae	c	025	2	B	0	166	065	hbv	070	y	image	A	009	030	011
1	46	tae	c	030	2	A	0	169	068	hbv	000	y	image	A	004	032	011
2	75	BSC	p	060	4A	D	0	147	045	hcv	000	y	image	C	018	035	011
1	58	tae	c	046	1	D	1	169	065	alcohol	002	y	image	A	015	038	011
1	63	BSC	c	110	3C	C	0	168	067	hbv	090	y	image	B	022	040	011
1	39	other	p	085	4B	C	0	175	077	alcohol	163	y	image	A	012	041	011
1	40	rfa	c	014	1	0	1	164	059	hbv	000	y	image	A	010	043	011
1	058	rfa	c	025	2	A	0	169	069	hcv	000	y	image	A	016	075	011
1	96	BSC	c	057	3B	D	0	167	055	hbv	000	y	image	B	016	090	011
1	59	BSC	c	236	3B	B	0	174	095	hbv	993	n	image	B	008	116	011
1	060	BSC	c	210	4B	D	0	164	070	hbv	315	y	image	C	096	124	011
1	62	BSC	c	108	3B	C	0	170	068	hbv	993	y	image	B	041	147	011
1	54	tae	c	064	3A	B	1	163	075	hbv	005	y	image	A	013	162	011
1	49	BSC	p	102	4B	D	0	167	067	hbv	006	n	image	B	011	168	011
1	52	BSC	c	121	4B	D	0	172	064	hbv	993	y	image	C	009	179	011
2	67	BSC	c	127	4B	D	0	156	062	hcv	993	y	image	C	012	203	011
2	062	resection	p	024	1	A	1	154	054	hcv	003	y	histology	A	006	005	012
1	36	resection	p	040	1	A	0	177	060	hbv	993	y	histology	A	008	005	012
1	52	tae	c	040	1	A	1	180	053	hbv	000	y	image	A	008	006	012
2	76	tae	c	065	3A	B	0	148	062	hcv	105	y	image	A	011	006	012
2	65	tae	c	024	2	A	0	156	060	hcv	009	y	image	A	016	006	012
1	40	resection	p	032	1	A	1	173	075	hbv	003	y	histology	A	007	007	012
1	72	tae	p	093	3A	B	0	162	062	all negative	002	y	image	A	007	007	012
2	76	resection	p	052	3A	B	1	150	053	all negative	000	n	histology	A	008	007	012
1	49	tae	c	189	3C	C	0	unknown	unknown	all negative	002	y	image	A	008	007	012
1	71	resection	p	026	1	A	1	173	060	hcv	000	n	histology	A	009	007	012
1	63	resection	p	030	1	A	1	unknown	078	hcv	006	y	histology	A	009	007	012
1	67	resection	p	047	1	B	0	169	070	hbv	000	n	histology	A	010	007	012
2	80	BSC	c	135	3B	D	0	160	056	hbv	993	y	image	A	010	007	012
1	73	resection	p	032	1	A	1	169	072	hcv	001	n	histology	A	014	007	012
1	65	transplant	p	015	1	C	0	166	060	hbv	000	y	histology	B	007	008	012
1	63	resection	p	055	3A	C	1	unknown	063	hbv	000	n	histology	A	008	008	012
2	073	rfa	c	029	1	A	0	153	077	all negative	000	y	image	A	008	008	012
2	66	tae	p	022	1	A	0	158	079	all negative	003	y	image	A	008	008	012
1	46	target	c	065	3B	C	0	175	095	hbv	595	y	image	A	008	008	012
1	062	tae	c	032	1	A	1	163	074	hbv	008	y	image	A	009	008	012
1	76	transplant	p	023	1	A	1	156	061	hcv	000	n	histology	A	010	008	012
1	050	target	c	100	3B	C	0	169	085	hcv	993	y	image	A	011	008	012
1	80	resection	p	046	1	A	0	162	063	hcv	155	y	histology	A	016	008	012
2	85	tae	c	045	3C	C	0	unknown	unknown	hbv	129	y	image	A	016	008	012
1	91	tae	p	110	3A	C	0	144	046	all negative	014	y	image	A	018	008	012
2	57	transplant	p	019	1	A	0	152	052	hbv	001	y	histology	B	032	008	012
2	72	tae	p	075	3A	B	0	154	059	hbv	000	y	image	A	006	009	012
2	53	rfa	c	021	1	A	1	151	088	hbv	001	y	image	A	006	009	012
2	70	tae	c	020	1	0	1	157	061	hbv	017	y	image	A	006	009	012
1	69	tae	c	035	1	A	1	165	071	hbv	002	y	image	A	007	009	012
1	50	resection	p	042	1	A	1	170	069	hbv	394	n	histology	A	008	009	012
1	81	tae	c	063	4A	C	1	170	070	hbv	001	y	image	A	008	009	012
2	82	rfa	p	023	2	A	0	154	051	hcv	001	y	image	A	008	009	012
1	44	rfa	c	017	1	0	0	170	105	hcv	010	y	image	A	008	009	012
1	51	resection	p	050	1	B	1	176	076	hbv	229	n	histology	A	010	009	012
1	61	tae	c	010	2	B	1	166	071	hcv	011	y	image	A	011	009	012
1	83	tae	c	072	3A	C	1	170	067	hbv	993	y	image	A	011	009	012
2	78	BSC	c	013	1	A	0	144	047	hcv	993	y	image	A	013	009	012
2	66	rfa	c	027	2	A	1	155	058	all negative	000	y	image	A	006	010	012
1	48	resection	p	120	3B	C	0	164	056	hbv	993	n	histology	A	007	010	012
2	072	rfa	p	023	1	A	1	156	054	hcv	116	y	image	A	009	010	012
1	53	tae	c	032	1	A	0	159	060	hcv	001	y	image	A	010	010	012
1	61	rfa	c	020	1	0	1	177	090	hbv	008	y	image	A	010	010	012
1	64	target	p	084	3B	C	0	162	066	all negative	021	n	image	A	016	010	012
1	55	rfa	p	031	1	A	0	161	094	hbv	004	y	image	A	007	011	012
1	58	target	c	160	3B	C	0	unknown	unknown	hcv	993	y	image	A	007	011	012
1	74	rfa	c	015	1	0	0	153	054	hcv	008	y	image	A	008	011	012
2	74	rfa	c	019	1	0	0	144	060	hcv	002	y	image	A	009	011	012
1	59	tae	c	020	1	0	0	157	064	hbv	009	y	image	A	009	011	012
2	62	rfa	p	026	1	C	1	156	087	hcv	000	y	image	A	012	011	012
1	47	target	c	unknown	3B	C	0	170	078	hbv	517	y	image	A	012	011	012
1	73	rfa	p	038	2	B	1	172	084	hbv	002	y	image	A	013	011	012
1	058	resection	p	101	4B	D	0	164	057	alcohol	101	n	image	A	015	011	012
2	60	target	c	150	4B	C	0	162	056	hcv	137	y	image	A	004	012	012
2	88	BSC	c	100	4B	D	0	148	041	hbv	993	y	image	B	007	012	012
1	28	other	p	140	3C	C	1	176	076	hbv	993	n	histology	A	008	012	012
1	33	target	c	210	4B	C	0	171	080	hbv	993	y	image	A	008	012	012
1	75	target	p	100	4A	C	1	165	061	hcv	993	y	image	A	008	012	012
1	50	tae	p	085	3B	C	0	177	085	hcv	046	n	image	A	009	012	012
1	57	target	c	115	4B	C	0	166	068	hbv	465	y	image	A	009	012	012
1	53	rfa	p	020	2	A	0	165	073	hcv	000	y	image	A	010	012	012
2	081	rfa	p	031	1	0	0	143	052	hcv	006	y	image	A	010	012	012
1	54	resection	p	105	3B	C	0	169	084	hbv	993	y	histology	A	011	012	012
1	62	other	p	190	3A	B	0	169	068	hbv	000	n	image	A	011	012	012
2	56	tae	c	033	2	B	0	151	045	hcv	001	y	image	A	013	012	012
1	053	tae	p	026	1	A	0	167	058	hcv	043	y	image	A	006	013	012
2	62	tae	p	028	1	A	1	155	077	hbv	001	y	image	A	007	013	012
1	73	rfa	p	040	1	A	0	158	051	all negative	000	n	image	A	008	013	012
1	51	rfa	c	048	1	A	0	171	087	hbv	000	y	image	A	008	013	012
1	48	rfa	p	020	1	0	1	170	067	hcv	000	y	image	A	008	013	012
1	32	other	c	140	3B	C	0	174	069	hbv	993	y	image	A	008	013	012
1	64	tae	c	016	1	0	1	160	062	hbv	000	y	image	A	011	013	012
2	65	rfa	p	025	1	A	1	146	043	hcv	006	y	image	A	011	013	012
1	78	BSC	c	040	2	D	0	unknown	075	hcv	010	y	image	B	011	013	012
1	54	target	p	160	3B	C	0	173	084	hbv	000	y	image	A	026	013	012
1	47	BSC	c	160	3B	D	0	169	065	hbv	993	y	image	B	033	013	012
2	87	BSC	c	110	3A	D	0	150	042	hbv	000	n	image	A	004	014	012
1	71	resection	p	025	1	A	1	167	081	hcv	000	n	histology	A	009	014	012
1	59	resection	p	070	3A	B	1	159	065	hbv	015	y	histology	A	010	014	012
1	48	resection	p	038	1	A	1	173	089	hbv	039	y	histology	A	010	014	012
1	62	resection	p	040	1	A	1	159	056	hcv	000	y	histology	A	018	014	012
1	066	tae	p	030	1	A	0	156	064	hcv	026	y	image	A	006	015	012
2	66	tae	c	053	3A	B	0	151	054	hcv	094	y	image	A	006	015	012
2	62	resection	p	008	1	0	1	148	058	hcv	009	y	histology	A	007	015	012
1	58	target	p	150	3B	C	1	161	058	hcv	993	n	image	A	008	015	012
2	58	other	p	026	1	A	0	158	077	hcv	001	y	image	A	008	015	012
2	73	rfa	p	017	2	A	0	145	058	hcv	007	y	image	A	008	015	012
1	31	rfa	c	028	1	0	1	175	070	hbv	010	y	image	A	008	015	012
1	53	rfa	p	030	1	A	1	164	066	alcohol	001	y	image	A	009	015	012
1	78	rfa	p	025	1	A	1	166	054	hcv	000	y	image	A	011	015	012
1	52	tae	c	035	2	B	0	177	087	hbv	027	y	image	A	011	015	012
1	83	other	p	040	1	C	1	145	066	hbv	000	y	image	A	024	015	012
1	83	BSC	c	139	3C	C	0	165	052	all negative	993	y	image	B	064	015	012
1	48	rfa	p	017	1	0	1	173	093	hbv	000	y	image	A	006	016	012
2	79	tae	c	061	3A	B	0	142	043	hbv	002	y	image	A	008	016	012
1	54	tae	p	027	2	A	0	171	066	hcv	012	y	image	A	008	016	012
1	70	resection	p	028	2	A	0	162	067	hcv	003	y	histology	A	010	016	012
1	54	tae	c	019	2	A	1	165	059	hcv	002	y	image	A	010	016	012
2	76	rfa	p	022	1	A	0	154	062	hcv	029	y	image	A	013	016	012
1	75	BSC	c	040	3C	C	0	158	046	hcv	003	y	image	B	040	016	012
2	75	tae	c	026	2	A	0	142	044	hcv	001	y	image	A	006	017	012
1	59	target	p	120	3B	C	0	unknown	unknown	hcv	993	y	image	A	006	017	012
2	66	transplant	p	019	1	0	0	150	053	hcv	013	y	histology	A	007	017	012
2	64	tae	p	047	1	A	1	152	068	hbv	000	y	image	A	009	017	012
1	65	transplant	p	039	2	B	1	157	069	hcv	005	y	image	A	010	017	012
1	45	target	c	160	4B	C	0	163	065	hbv	031	y	image	A	012	017	012
1	52	BSC	c	100	3B	D	0	175	085	hcv	000	y	image	C	012	017	012
2	76	rfa	p	028	1	A	1	153	059	hcv	000	y	image	A	017	017	012
2	62	tae	c	060	1	A	0	157	060	hcv	001	y	image	A	006	018	012
1	49	rfa	p	027	2	A	1	167	060	hbv	000	y	image	A	007	018	012
2	78	rfa	p	015	1	0	1	144	061	hcv	000	y	image	A	007	018	012
2	71	rfa	c	012	1	0	1	152	048	hcv	013	y	image	A	008	018	012
1	37	other	c	180	3B	C	0	176	076	hbv	019	y	histology	A	009	018	012
1	55	other	c	115	3C	C	0	166	072	hcv	993	y	image	A	009	018	012
1	63	tae	c	042	2	B	0	161	094	hbv	000	y	image	A	010	018	012
2	69	rfa	c	030	1	C	0	148	056	hcv	001	y	image	A	010	018	012
1	60	target	c	080	4B	C	0	174	087	hcv	993	y	image	A	016	018	012
1	073	BSC	c	120	3B	D	0	163	056	hbv	071	y	image	C	026	018	012
2	76	rfa	c	018	1	0	1	157	066	hcv	002	y	image	A	005	019	012
2	56	tae	c	028	2	A	0	154	063	hcv	077	y	image	A	007	019	012
1	65	rfa	c	018	1	0	0	161	057	hbv	014	y	image	A	009	019	012
1	82	other	p	101	3C	C	1	162	073	all negative	000	y	image	A	013	019	012
1	73	target	p	129	3A	C	0	171	070	all negative	000	y	image	A	017	019	012
1	62	rfa	p	026	2	A	0	171	049	hbv	000	y	image	A	005	020	012
1	57	BSC	c	129	4B	C	0	155	067	hbv	006	y	image	B	007	020	012
1	42	tae	p	062	3A	B	0	unknown	unknown	hbv	007	y	image	A	009	020	012
1	83	tae	p	035	1	A	0	160	057	hcv	011	y	image	A	009	020	012
1	67	rfa	c	028	1	A	1	161	073	hbv	000	y	image	A	010	020	012
1	49	tae	p	028	4B	C	0	171	090	hcv	000	y	image	A	014	020	012
1	86	target	c	130	4B	C	0	unknown	unknown	hbv	993	y	image	A	019	020	012
1	52	BSC	c	unknown	3C	C	0	166	061	all negative	993	y	image	A	005	021	012
1	50	BSC	c	017	1	A	1	167	070	hcv	000	y	image	B	010	021	012
1	75	tae	c	075	3B	C	1	156	061	hcv	001	y	image	A	011	021	012
1	61	other	c	120	3B	C	0	164	051	hbv	993	y	image	A	011	021	012
1	53	transplant	p	024	1	A	1	163	068	hcv	000	y	histology	A	012	021	012
1	71	BSC	c	070	3A	D	1	166	051	hbv	001	y	image	B	008	022	012
1	72	rfa	p	014	2	B	1	160	060	hcv	001	y	image	A	009	022	012
1	53	rfa	p	019	2	A	1	153	054	all negative	004	y	image	A	013	022	012
2	65	transplant	p	032	1	D	1	154	045	hcv	001	y	histology	C	007	023	012
1	49	target	c	034	4B	C	0	167	063	hcv	156	y	image	A	010	023	012
1	47	other	c	250	3C	C	0	178	064	hbv	993	y	image	A	010	023	012
1	68	transplant	p	038	3B	C	1	170	068	hbv	063	y	histology	A	008	024	012
1	62	tae	c	016	1	0	1	162	067	all negative	000	y	image	A	009	024	012
1	48	tae	c	070	2	C	1	170	082	all negative	993	y	image	A	006	025	012
1	49	rfa	p	029	2	A	1	173	079	all negative	000	y	image	A	007	025	012
1	50	tae	p	083	2	C	1	166	064	all negative	993	y	image	A	007	025	012
1	66	resection	p	165	3C	C	0	175	061	hcv	000	n	histology	A	010	025	012
1	43	rfa	p	018	1	0	1	163	070	hbv	002	y	image	A	009	026	012
1	42	tae	c	062	3A	B	0	162	078	hbv	079	y	image	A	009	026	012
1	055	transplant	p	034	1	A	1	171	070	all negative	000	y	histology	B	008	028	012
1	58	transplant	p	017	2	D	1	160	070	all negative	001	y	histology	C	005	029	012
2	74	rfa	p	044	2	A	0	163	066	hcv	112	y	image	A	006	029	012
2	61	rfa	c	unknown	1	A	0	154	062	hbv	009	y	image	A	007	029	012
1	035	other	c	100	4B	C	0	176	077	hbv	993	y	image	A	010	029	012
1	57	tae	c	171	4B	C	0	166	054	alcohol	993	y	image	A	011	030	012
1	054	BSC	c	180	4A	C	0	164	066	hbv	605	y	image	B	052	030	012
1	56	BSC	c	140	4B	C	0	160	059	hcv	993	y	image	B	038	031	012
1	68	tae	c	024	2	B	1	169	080	hbv	000	y	image	A	009	032	012
1	65	target	p	088	4B	C	0	160	058	hbv	004	y	image	A	012	034	012
1	62	tae	c	020	1	0	1	165	071	hbv	000	y	image	A	007	035	012
1	70	other	c	183	4B	C	0	158	071	hbv	993	y	image	A	009	036	012
1	51	transplant	p	034	1	A	1	171	089	hcv	002	y	histology	B	008	038	012
1	64	tae	p	042	2	B	0	165	unknown	all negative	006	y	image	A	015	047	012
1	51	transplant	c	008	1	0	1	179	071	hbv	000	y	histology	A	006	050	012
1	49	transplant	p	045	2	A	1	166	068	all negative	003	y	image	B	014	069	012
1	52	BSC	c	079	4B	D	0	173	065	hbv	493	y	image	C	018	097	012
1	51	BSC	c	174	4B	C	0	172	080	all negative	000	y	image	B	017	100	012
1	50	BSC	c	051	4B	D	0	162	056	hbv	119	y	image	C	006	181	012
1	67	BSC	p	043	4B	D	0	158	064	hbv	005	n	image	C	069	250	012
2	61	BSC	c	096	3A	D	0	unknown	058	hcv	039	y	image	B	026	273	012
2	36	tae	p	105	4A	C	0	162	068	hbv	184	y	image	A	007	007	013
1	56	resection	p	100	3A	B	1	160	055	hbv	004	n	histology	A	011	007	013
1	45	rfa	p	019	1	0	1	168	073	all negative	000	y	image	A	009	008	013
1	51	target	c	128	3C	C	0	171	063	alcohol	993	y	image	A	009	009	013
2	77	rfa	p	unknown	1	0	1	155	069	hbv	027	y	image	A	014	009	013
1	061	rfa	c	020	1	0	1	171	070	hbv	993	y	image	A	008	010	013
1	77	tae	p	130	3A	B	1	173	052	hbv	013	y	image	A	015	010	013
2	79	rfa	p	023	1	A	1	140	040	hcv	000	n	image	A	007	011	013
1	72	tae	c	043	1	A	0	174	084	hcv	262	y	image	A	007	012	013
1	66	rfa	p	025	1	A	1	161	067	hcv	002	y	image	A	010	012	013
1	57	rfa	p	031	1	A	1	169	066	hbv	060	y	image	A	010	012	013
2	70	tae	c	019	1	0	1	157	056	hcv	016	y	image	A	008	013	013
1	66	transplant	p	031	1	A	1	158	050	hbv	001	y	histology	A	009	013	013
2	78	BSC	c	021	2	D	0	150	056	hcv	000	y	image	B	038	014	013
2	61	transplant	p	022	1	0	1	152	067	hcv	016	y	histology	A	005	015	013
2	62	rfa	p	037	1	A	1	152	071	hcv	075	y	image	A	008	015	013
1	066	resection	p	095	1	A	0	unknown	unknown	hbv	012	y	histology	A	010	015	013
1	42	other	c	130	3B	C	1	173	067	hbv	993	y	image	A	008	016	013
2	65	tae	c	032	2	B	0	155	069	hcv	038	y	image	A	010	016	013
1	56	tae	p	085	3A	B	0	168	071	alcohol	000	n	image	A	006	017	013
1	68	tae	c	027	1	A	1	163	064	hbv	036	y	image	A	009	017	013
1	53	tae	c	034	3C	A	1	unknown	unknown	all negative	013	y	image	A	011	018	013
1	82	rfa	c	094	3A	B	0	164	060	hbv	993	y	image	A	014	018	013
1	65	tae	p	055	3A	B	0	170	075	hbv	014	y	image	A	007	019	013
2	53	tae	c	026	1	A	0	155	067	hcv	479	y	image	A	005	027	013
2	56	transplant	p	026	2	D	1	157	055	hcv	010	y	histology	C	006	027	013
2	60	transplant	p	040	1	A	1	150	056	hcv	001	y	histology	B	004	028	013
1	61	rfa	c	019	1	0	0	180	096	hcv	001	y	image	A	010	029	013
1	65	transplant	p	015	1	D	1	164	066	hbv	053	y	histology	C	008	030	013
1	34	rfa	c	020	1	0	0	173	086	alcohol	000	y	image	A	006	031	013
1	48	transplant	p	021	2	D	1	170	100	all negative	000	y	histology	B	006	031	013
1	67	tae	c	040	2	B	0	165	073	hcv	075	y	image	A	007	031	013
1	45	tae	c	023	2	A	1	165	080	alcohol	000	y	image	A	007	035	013
1	49	BSC	c	074	4B	C	0	167	061	hbv	310	y	image	B	035	035	013
1	58	transplant	p	013	1	D	1	174	075	hcv	000	y	histology	C	007	039	013
1	53	transplant	p	026	1	D	1	163	095	hbv	000	y	histology	C	015	040	013
2	054	transplant	p	015	2	B	1	163	080	hcv	002	y	histology	B	008	043	013
1	49	BSC	c	028	2	A	0	168	069	hcv	005	y	image	B	009	048	013
1	76	BSC	c	052	3C	D	0	165	072	all negative	000	y	image	C	005	051	013
1	60	tae	c	025	2	A	0	157	057	all negative	000	y	image	A	011	051	013
1	48	BSC	c	018	1	D	0	168	062	hcv	000	y	image	C	009	064	013
1	39	BSC	c	230	3C	C	0	178	085	hbv	993	n	image	B	013	066	013
1	57	BSC	c	064	4A	D	0	171	062	hbv	041	y	image	C	021	072	013
2	69	BSC	c	113	4B	C	0	150	043	hcv	993	y	image	B	009	074	013
1	82	BSC	c	051	3C	D	0	155	056	hbv	993	y	image	C	017	082	013
1	59	BSC	c	090	3B	D	0	170	055	all negative	010	y	image	C	032	086	013
1	56	transplant	p	030	2	B	1	164	068	hbv	000	y	histology	B	008	093	013
1	72	BSC	p	025	4B	C	0	161	064	all negative	000	y	image	B	010	111	013
2	66	BSC	c	130	3B	C	0	152	051	all negative	993	y	image	B	041	130	013
1	77	BSC	c	044	3C	C	0	168	057	hcv	170	n	image	B	008	155	013
2	70	BSC	c	120	3B	C	0	154	052	hcv	993	y	image	A	040	172	013
1	55	BSC	c	025	2	B	0	166	058	all negative	001	y	image	B	002	224	013
1	71	BSC	c	053	4A	D	0	162	063	hbv	364	y	image	C	076	226	013
1	62	tae	c	012	1	0	1	162	065	hbv	009	y	image	A	030	007	014
1	56	transplant	c	020	1	A	1	173	074	hbv	000	y	histology	B	006	009	014
2	69	rfa	c	020	2	A	1	155	074	hcv	002	y	image	A	007	010	014
1	053	resection	p	036	1	A	1	166	073	hbv	136	y	histology	A	011	010	014
1	80	BSC	c	036	2	D	0	156	048	hbv	000	y	image	B	016	018	014
1	68	target	c	160	4B	C	0	164	056	all negative	993	y	image	A	007	019	014
1	60	tae	p	170	3A	B	0	166	058	all negative	000	n	image	A	015	019	014
1	60	transplant	p	020	1	C	1	161	065	hbv	006	y	histology	B	006	020	014
2	65	transplant	p	066	1	C	1	156	057	hbv	000	y	histology	B	010	020	014
1	82	rfa	p	033	1	C	0	154	051	hbv	003	n	image	A	013	020	014
1	50	target	c	155	3B	C	0	162	061	hbv	081	y	image	A	010	022	014
1	71	rfa	p	036	1	C	1	158	058	all negative	002	y	image	A	017	023	014
1	62	BSC	p	110	3B	C	0	169	051	hbv	017	y	image	B	005	024	014
1	69	rfa	c	019	1	0	1	162	078	hbv	010	n	image	A	011	026	014
1	58	rfa	p	030	1	A	0	158	068	all negative	000	y	image	A	006	029	014
2	67	BSC	c	040	2	D	0	152	056	hbv	000	y	image	C	014	030	014
1	46	transplant	p	015	1	D	1	176	091	hcv	000	y	histology	C	010	034	014
1	57	BSC	c	077	4B	D	0	165	057	hcv	012	y	image	C	044	040	014
1	54	BSC	p	180	4B	C	0	161	056	hbv	065	y	image	A	055	041	014
1	56	transplant	p	024	2	D	1	170	099	hbv	002	y	histology	C	021	045	014
1	87	BSC	c	150	4B	D	0	174	068	all negative	081	y	image	B	015	046	014
1	75	BSC	c	138	3A	D	0	168	055	hbv	993	n	image	C	017	047	014
1	79	BSC	c	110	3C	C	0	161	053	hcv	000	y	image	A	045	053	014
1	53	BSC	c	120	4B	C	0	182	108	hbv	014	y	image	B	007	070	014
1	74	BSC	c	120	3A	C	0	172	065	hcv	000	y	image	B	078	070	014
2	67	transplant	p	036	1	D	0	154	070	hcv	000	y	histology	C	009	085	014
1	44	tae	c	023	2	B	1	164	079	alcohol	000	y	image	A	008	096	014
1	84	BSC	p	077	2	D	0	162	062	all negative	992	y	image	C	014	114	014
1	53	transplant	p	032	1	D	1	171	077	hbv	003	y	histology	C	011	142	014
1	65	BSC	c	120	4B	D	0	170	056	hbv	993	y	image	C	076	218	014
1	84	tae	c	048	2	A	1	158	086	all negative	000	y	image	A	011	005	015
1	64	resection	p	060	3C	C	1	170	099	hbv	000	y	histology	A	014	006	015
2	57	tae	c	040	3B	C	0	155	055	hcv	011	y	image	A	007	011	015
1	78	resection	p	038	1	A	1	158	054	hcv	000	n	histology	A	012	014	015
1	80	rfa	c	021	1	0	0	167	076	hbv	000	y	image	A	011	015	015
1	44	transplant	p	013	1	A	1	165	070	hbv	000	y	histology	B	006	021	015
2	59	transplant	p	006	2	D	1	160	053	hcv	000	y	histology	B	006	024	015
1	42	transplant	p	013	1	0	1	178	090	hbv	001	y	histology	A	009	026	015
1	60	tae	c	040	1	A	0	169	096	hbv	000	y	image	A	011	041	015
1	059	BSC	p	068	3B	D	0	171	077	hbv	993	y	image	B	007	050	015
1	40	target	p	190	4B	C	0	168	100	hcv	002	y	image	A	010	051	015
2	78	BSC	c	095	3B	D	0	150	071	all negative	993	y	image	C	045	106	015
1	58	transplant	p	035	1	D	1	166	066	hbv	005	y	histology	C	014	172	015
2	087	BSC	c	unknown	3B	C	0	148	047	all negative	000	y	image	B	040	224	015
1	45	BSC	c	unknown	3B	D	0	166	064	all negative	993	y	image	C	092	305	015
1	37	tae	p	075	1	D	0	167	097	all negative	026	n	image	A	202	006	016
1	70	resection	p	022	2	A	1	161	056	hcv	009	n	histology	A	024	007	016
1	53	tae	p	030	1	A	0	165	087	hbv	001	y	image	A	009	013	016
1	37	transplant	c	044	1	A	1	170	066	hcv	000	y	histology	B	010	023	016
2	59	transplant	p	013	2	A	1	161	058	hcv	001	y	histology	B	010	035	016
1	54	transplant	p	014	1	D	1	159	072	hbv	000	y	histology	C	013	037	016
2	63	BSC	c	019	2	D	1	149	048	hbv	002	y	image	C	006	040	016
1	65	tae	c	016	1	0	0	161	069	alcohol	000	y	image	A	007	053	016
2	86	BSC	c	128	3B	D	0	143	050	all negative	004	n	image	A	056	056	016
2	58	transplant	p	037	2	B	1	158	074	hbv	000	y	histology	B	008	064	016
1	71	BSC	c	138	3C	D	0	unknown	unknown	hbv	993	n	image	C	008	072	016
1	59	BSC	c	180	3B	D	0	unknown	079	hcv	056	y	image	C	113	143	016
1	56	BSC	c	090	3B	D	0	170	074	hbv	632	y	image	C	020	185	016
1	53	BSC	c	158	4A	D	0	unknown	unknown	hbv	000	y	image	C	070	212	016
1	43	target	c	150	3B	C	0	unknown	unknown	hbv	993	y	image	A	016	008	017
1	56	transplant	p	039	2	B	1	167	084	hcv	000	y	histology	A	008	016	017
1	73	BSC	c	100	3B	D	0	158	050	hcv	004	y	image	C	026	034	017
1	52	tae	c	058	3A	C	0	171	064	hbv	080	y	image	A	009	040	017
1	44	BSC	c	044	1	D	0	180	068	all negative	063	y	image	B	012	046	017
1	75	BSC	p	200	3B	C	0	163	078	all negative	270	y	image	B	008	052	017
1	54	transplant	p	025	1	D	1	172	105	hbv	000	y	histology	C	010	064	017
1	50	transplant	p	021	1	A	1	169	068	all negative	001	y	image	B	019	076	017
1	60	BSC	p	068	3C	D	0	172	092	hbv	018	y	image	B	019	079	017
1	64	BSC	p	104	3B	C	0	164	049	hbv	013	y	image	B	110	082	017
1	54	BSC	p	180	4B	C	0	unknown	078	all negative	000	y	image	B	048	086	017
1	57	BSC	c	151	4B	C	0	165	063	hcv	993	y	image	B	012	139	017
1	40	BSC	p	070	3C	D	0	173	111	hbv	000	y	image	C	074	315	017
1	64	transplant	p	032	1	D	1	158	062	alcohol	001	y	histology	C	012	333	017
1	83	target	c	197	3C	C	0	172	073	hcv	993	n	image	A	015	010	018
1	55	rfa	p	035	1	A	0	173	077	hcv	066	y	image	A	010	014	018
1	054	BSC	c	068	3B	D	0	163	060	alcohol	000	y	image	C	011	027	018
2	78	BSC	c	038	3B	C	0	143	060	hcv	993	y	image	A	014	031	018
1	40	other	c	110	4B	C	0	179	060	all negative	151	y	image	A	005	032	018
2	57	transplant	p	011	2	D	1	158	064	hcv	000	y	histology	C	006	034	018
2	50	transplant	p	008	2	D	1	156	067	all negative	001	y	histology	C	007	071	018
1	48	BSC	c	111	3C	D	0	165	054	hbv	993	y	image	C	011	155	018
1	61	BSC	c	105	4B	C	0	159	061	all negative	365	n	image	B	055	022	019
2	57	transplant	p	006	1	C	0	151	055	hcv	000	y	histology	B	010	026	019
1	050	transplant	p	050	1	D	1	174	090	hbv	001	y	histology	C	011	034	019
2	064	BSC	c	143	3C	C	0	unknown	072	hcv	012	y	image	B	030	073	019
1	56	BSC	c	110	3B	D	0	172	064	hcv	993	y	image	C	012	096	019
1	60	BSC	p	032	4B	D	0	174	081	hbv	002	y	image	C	008	103	019
1	59	tae	p	062	3A	B	0	171	098	alcohol	011	y	image	A	012	008	020
1	52	target	c	054	4B	C	0	174	066	hbv	993	y	image	A	009	016	020
1	62	BSC	p	067	3C	D	0	169	057	hbv	005	y	image	C	049	123	020
2	066	BSC	c	026	3B	C	0	155	058	hcv	001	y	image	B	069	173	020
1	61	BSC	c	065	4B	C	0	158	056	alcohol	011	y	image	B	022	210	020
2	68	BSC	c	122	4B	D	0	158	065	hcv	993	y	image	C	027	077	021
1	69	BSC	c	060	3B	D	0	unknown	064	hcv	993	y	image	C	085	112	021
1	68	BSC	c	170	3B	D	0	166	061	hbv	038	y	image	C	019	247	021
2	68	resection	p	080	3A	C	0	157	066	hbv	144	y	histology	A	006	006	022
1	46	BSC	p	143	3B	D	0	177	076	hbv	001	y	image	C	065	074	022
2	81	BSC	c	032	2	B	0	153	062	hcv	000	y	image	B	031	120	022
2	61	BSC	c	118	3C	D	0	unknown	063	hbv	821	y	image	C	042	264	022
1	56	rfa	p	019	1	0	0	163	069	hbv	003	y	image	A	016	010	023
1	61	rfa	p	025	1	A	1	165	086	hbv	000	y	image	A	008	015	023
1	58	BSC	c	081	4B	D	0	164	082	hbv	018	y	image	C	027	262	023
1	52	BSC	p	040	3C	D	0	162	079	hcv	993	y	image	C	011	346	023
1	59	rfa	p	013	1	0	0	165	074	hcv	001	y	image	A	023	009	024
2	67	BSC	p	066	3A	C	0	153	072	hbv	993	y	image	C	031	308	024
1	63	BSC	c	014	2	D	0	167	066	hbv	000	y	image	C	023	315	024
1	71	rfa	c	013	1	0	1	166	069	hbv	000	y	image	A	013	010	025
1	064	BSC	c	064	3A	C	0	168	073	hcv	000	y	image	B	021	087	025
2	60	BSC	c	106	4B	D	0	unknown	061	hcv	993	y	image	C	039	083	026
2	83	BSC	c	095	3A	D	0	unknown	unknown	hcv	993	y	image	C	026	094	026
2	47	tae	p	071	3C	B	0	160	068	all negative	000	y	image	A	013	098	026
2	50	BSC	p	115	4B	D	0	158	079	hcv	993	y	image	C	017	125	027
1	72	BSC	p	078	3B	C	0	160	076	alcohol	153	n	image	B	012	301	027
2	68	resection	p	104	1	A	1	158	058	all negative	012	n	histology	A	007	008	028
1	53	BSC	c	140	4B	D	0	169	073	alcohol	993	y	image	C	073	044	028
1	050	BSC	c	unknown	3B	D	0	unknown	067	hbv	993	y	image	C	032	287	028
1	69	BSC	c	036	3B	C	0	165	078	hbv	993	y	image	B	030	430	029
2	64	BSC	c	110	4B	D	0	160	055	hbv	993	y	image	C	022	288	030
2	31	BSC	p	201	3C	D	0	163	062	all negative	000	n	image	B	021	252	032
1	59	BSC	p	024	2	D	0	165	081	all negative	000	y	image	C	010	243	034
1	53	BSC	c	120	3C	D	0	164	072	hbv	993	y	image	C	013	263	036
1	63	BSC	c	130	4B	C	0	172	070	hcv	993	y	image	B	078	029	037
2	61	BSC	c	027	3B	D	0	148	055	hbv	000	y	image	C	017	049	048
1	67	BSC	p	074	3B	C	0	166	070	hcv	017	y	image	A	062	024	050
1	64	target	c	160	4B	C	0	160	060	hbv	993	n	image	A	015	035	050
1	72	BSC	c	080	3B	C	0	163	061	hcv	029	y	image	A	039	119	050
1	074	BSC	c	073	3B	D	0	unknown	unknown	all negative	000	y	image	C	013	252	051
1	49	BSC	c	080	3C	C	0	164	095	alcohol	993	y	image	C	103	074	060
1	41	BSC	c	180	3B	D	0	160	065	hbv	016	y	image	C	079	244	060
1	65	BSC	c	106	4B	C	0	155	067	hbv	043	y	image	B	014	005	unknown
1	80	target	c	190	3B	C	0	170	060	hbv	542	y	image	A	unknown	006	unknown
1	83	target	c	121	4B	D	0	unknown	unknown	hbv	085	n	image	A	018	008	unknown
1	085	target	c	050	3A	B	0	unknown	unknown	hcv	993	n	image	A	019	010	unknown
1	93	BSC	p	133	1	A	0	158	unknown	all negative	993	n	image	A	064	173	unknown
